# Supplementary material for: Energy transfer (EnT) photocatalysis enabled by gold-N-heterocyclic carbene (NHC) complexes
Source: Chem Sci. 2022 May 18;13(23):6852–7. doi: 10.1039/d2sc00864e (PMC9200118; doi:10.1039/d2sc00864e)
Supplement: SC-013-D2SC00864E-s002 [file SC-013-D2SC00864E-s002.cif]

# Electronic Supplementary Material (ESI) for Chemical Science.
# This journal is © The Royal Society of Chemistry 2022

####################################################################### 
# 
# This file contains crystal structure data downloaded from the 
# Cambridge Structural Database (CSD) hosted by the Cambridge 
# Crystallographic Data Centre (CCDC).
# 
# Full information about CCDC data access policies and citation 
# guidelines are available at http://www.ccdc.cam.ac.uk/access/V1 
# 
# Audit and citation data items may have been added by the CCDC. 
# Please retain this information to preserve the provenance of 
# this file and to allow appropriate attribution of the data. 
# 
#######################################################################

data_vl575
_database_code_depnum_ccdc_archive 'CCDC 2149743'
loop_
_audit_author_name
_audit_author_address
'Marek Belis'
;Ghent University
Belgium
;
_audit_update_record             
;
2022-02-02 deposited with the CCDC.	2022-05-18 downloaded from the CCDC.
;
_audit_creation_date             2022-01-27
_audit_creation_method           
;
Olex2 1.3
(compiled 2020.11.12 svn.r5f609507 for OlexSys, GUI svn.r6408)
;
_shelx_SHELXL_version_number     2018/3
_chemical_name_common            ?
_chemical_name_systematic        VL575
_chemical_formula_moiety         'C22 H27 N O5'
_chemical_formula_sum            'C22 H27 N O5'
_chemical_formula_weight         385.45
_chemical_melting_point          ?
loop_
_atom_type_symbol
_atom_type_description
_atom_type_scat_dispersion_real
_atom_type_scat_dispersion_imag
_atom_type_scat_source
C C 0.0181 0.0091 'International Tables Vol C Tables 4.2.6.8 and 6.1.1.4'
H H 0.0000 0.0000 'International Tables Vol C Tables 4.2.6.8 and 6.1.1.4'
N N 0.0311 0.0180 'International Tables Vol C Tables 4.2.6.8 and 6.1.1.4'
O O 0.0492 0.0322 'International Tables Vol C Tables 4.2.6.8 and 6.1.1.4'

_shelx_space_group_comment       
;
The symmetry employed for this shelxl refinement is uniquely defined
by the following loop, which should always be used as a source of
symmetry information in preference to the above space-group names.
They are only intended as comments.
;
_space_group_crystal_system      triclinic
_space_group_IT_number           2
_space_group_name_H-M_alt        'P -1'
_space_group_name_Hall           '-P 1'
loop_
_space_group_symop_operation_xyz
'x, y, z'
'-x, -y, -z'

_cell_length_a                   7.4056(2)
_cell_length_b                   9.4530(3)
_cell_length_c                   15.2930(5)
_cell_angle_alpha                84.544(2)
_cell_angle_beta                 81.654(3)
_cell_angle_gamma                83.321(3)
_cell_volume                     1048.73(6)
_cell_formula_units_Z            2
_cell_measurement_reflns_used    9058
_cell_measurement_temperature    293(2)
_cell_measurement_theta_max      73.6590
_cell_measurement_theta_min      2.9080
_shelx_estimated_absorpt_T_max   ?
_shelx_estimated_absorpt_T_min   ?
_exptl_absorpt_coefficient_mu    0.703
_exptl_absorpt_correction_T_max  1.000
_exptl_absorpt_correction_T_min  0.315
_exptl_absorpt_correction_type   gaussian
_exptl_absorpt_process_details   
;
CrysAlisPro 1.171.40.67a (Rigaku Oxford Diffraction, 2019)
Numerical absorption correction based on gaussian integration over
			a multifaceted crystal model
Empirical absorption correction using spherical harmonics,
 implemented in SCALE3 ABSPACK scaling algorithm.
;
_exptl_absorpt_special_details   ?
_exptl_crystal_colour            'clear colourless'
_exptl_crystal_colour_lustre     clear
_exptl_crystal_colour_modifier   .
_exptl_crystal_colour_primary    colourless
_exptl_crystal_density_diffrn    1.221
_exptl_crystal_density_meas      ?
_exptl_crystal_density_method    ?
_exptl_crystal_description       irregular
_exptl_crystal_F_000             412
loop_
_exptl_crystal_face_index_h
_exptl_crystal_face_index_k
_exptl_crystal_face_index_l
_exptl_crystal_face_perp_dist
-5 -3 -2 0.1065
0 -5 -7 0.0734
5 1 0 0.1105
1 5 7 0.1137
-4 1 3 0.1359
-4 -4 -4 0.1116
-4 0 -8 0.1444
1 5 -4 0.1554
4 4 3 0.0905
0 -4 6 0.1363

_exptl_crystal_preparation       Synthesis
_exptl_crystal_recrystallization_method 'Hexane diffusion in CDCl3'
_exptl_crystal_size_max          0.356
_exptl_crystal_size_mid          0.281
_exptl_crystal_size_min          0.207
_exptl_transmission_factor_max   ?
_exptl_transmission_factor_min   ?
_diffrn_reflns_av_R_equivalents  0.0199
_diffrn_reflns_av_unetI/netI     0.0126
_diffrn_reflns_Laue_measured_fraction_full 0.997
_diffrn_reflns_Laue_measured_fraction_max 0.981
_diffrn_reflns_limit_h_max       9
_diffrn_reflns_limit_h_min       -9
_diffrn_reflns_limit_k_max       11
_diffrn_reflns_limit_k_min       -11
_diffrn_reflns_limit_l_max       18
_diffrn_reflns_limit_l_min       -18
_diffrn_reflns_number            19741
_diffrn_reflns_point_group_measured_fraction_full 0.997
_diffrn_reflns_point_group_measured_fraction_max 0.981
_diffrn_reflns_theta_full        67.684
_diffrn_reflns_theta_max         73.926
_diffrn_reflns_theta_min         2.930
_diffrn_ambient_temperature      293(2)
_diffrn_detector_area_resol_mean 10.4839
_diffrn_detector_type            Atlas
_diffrn_measured_fraction_theta_full 0.997
_diffrn_measured_fraction_theta_max 0.981
_diffrn_measurement_details      
;
List of Runs (angles in degrees, time in seconds):

  # Type    Start    End  Width  t~exp~   \w     \q     \k     \f   Frames
#--------------------------------------------------------------------------
  1  \w    -70.00  31.00   1.00    1.00    --  -41.68  57.00 -60.00  101
  2  \w   -115.00 -14.00   1.00    1.00    --  -41.68 -57.00 150.00  101
  3  \w     27.00  98.00   1.00    1.00    --   41.68-125.00-180.00   71
  4  \w    -21.00  74.00   1.00    1.00    --   41.68 -77.00  30.00   95
  5  \w     23.00 107.00   1.00    2.00    --  106.01 -94.00  60.00   84
  6  \w     28.00 108.00   1.00    2.00    --  106.01-107.00-112.00   80
  7  \w     97.00 178.00   1.00    2.00    --  106.01 125.00 -60.00   81
  8  \w    103.00 178.00   1.00    2.00    --  106.01  77.00  90.00   75
  9  \w    103.00 178.00   1.00    2.00    --  106.01  77.00   0.00   75
 10  \w     23.00 107.00   1.00    2.00    --  106.01 -94.00 120.00   84
 11  \w     33.00 132.00   1.00    2.00    --  106.01 -45.00 -60.00   99
 12  \w     97.00 178.00   1.00    2.00    --  106.01 125.00  30.00   81
 13  \w     80.00 178.00   1.00    2.00    --  106.01  45.00 150.00   98
 14  \w     80.00 178.00   1.00    2.00    --  106.01  45.00-120.00   98
 15  \w     23.00 107.00   1.00    2.00    --  106.01 -94.00 -30.00   84
 16  \w   -115.00 -14.00   1.00    1.00    --  -41.68 -57.00  60.00  101
 17  \w    -66.00  33.00   1.00    1.00    --  -41.68  38.00-150.00   99
 18  \w   -115.00 -14.00   1.00    1.00    --  -41.68 -57.00 -30.00  101
 19  \w   -115.00 -14.00   1.00    1.00    --  -41.68 -57.00-120.00  101
 20  \w     77.00 178.00   1.00    2.00    --  106.01  61.00  30.00  101
 21  \w     77.00 178.00   1.00    2.00    --  106.01  61.00-180.00  101
 22  \w     53.00 178.00   1.00    2.00    --  106.01  15.00  60.00  125
 23  \w     77.00 178.00   1.00    2.00    --  106.01  61.00  60.00  101
 24  \w     80.00 178.00   1.00    2.00    --  106.01  45.00 -60.00   98
 25  \w     77.00 178.00   1.00    2.00    --  106.01  61.00 -90.00  101
 26  \w     80.00 178.00   1.00    2.00    --  106.01  45.00 -30.00   98
 27  \w     77.00 178.00   1.00    2.00    --  106.01  61.00  90.00  101
 28  \w   -115.00 -14.00   1.00    1.00    --  -41.68 -57.00 -90.00  101
 29  \w   -115.00 -14.00   1.00    1.00    --  -41.68 -57.00-150.00  101
 30  \w   -116.00 -17.00   1.00    1.00    --  -41.68 -38.00 -30.00   99
 31  \w     14.00 115.00   1.00    1.00    --   41.68  57.00 150.00  101
 32  \w     77.00 159.00   1.00    2.00    --  106.01  61.00   0.00   82
;
_diffrn_measurement_device       'four-circle diffractometer'
_diffrn_measurement_device_type  'SuperNova, Dual, Cu at home/near, Atlas'
_diffrn_measurement_method       '\w scans'
_diffrn_radiation_type           CuK\a
_diffrn_radiation_wavelength     1.54184
_diffrn_source                   ?
_reflns_Friedel_coverage         0.000
_reflns_Friedel_fraction_full    .
_reflns_Friedel_fraction_max     .
_reflns_number_gt                3463
_reflns_number_total             4169
_reflns_special_details          
;
 Reflections were merged by SHELXL according to the crystal
 class for the calculation of statistics and refinement.
 
 _reflns_Friedel_fraction is defined as the number of unique
 Friedel pairs measured divided by the number that would be
 possible theoretically, ignoring centric projections and
 systematic absences.
;
_reflns_threshold_expression     'I > 2\s(I)'
_computing_cell_refinement       'CrysAlisPro 1.171.40.67a (Rigaku OD, 2019)'
_computing_data_collection       'CrysAlisPro 1.171.40.67a (Rigaku OD, 2019)'
_computing_data_reduction        'CrysAlisPro 1.171.40.67a (Rigaku OD, 2019)'
_computing_molecular_graphics    'Olex2 1.3 (Dolomanov et al., 2009)'
_computing_publication_material  'Olex2 1.3 (Dolomanov et al., 2009)'
_computing_structure_refinement  'SHELXL 2018/3 (Sheldrick, 2015)'
_computing_structure_solution    'olex2.solve 1.3 (Bourhis et al., 2015)'
_refine_diff_density_max         0.296
_refine_diff_density_min         -0.289
_refine_diff_density_rms         0.039
_refine_ls_extinction_coef       .
_refine_ls_extinction_method     none
_refine_ls_goodness_of_fit_ref   1.062
_refine_ls_hydrogen_treatment    constr
_refine_ls_matrix_type           full
_refine_ls_number_parameters     265
_refine_ls_number_reflns         4169
_refine_ls_number_restraints     9
_refine_ls_R_factor_all          0.0678
_refine_ls_R_factor_gt           0.0596
_refine_ls_restrained_S_all      1.086
_refine_ls_shift/su_max          0.000
_refine_ls_shift/su_mean         0.000
_refine_ls_structure_factor_coef Fsqd
_refine_ls_weighting_details     
'w=1/[\s^2^(Fo^2^)+(0.0935P)^2^+0.2368P] where P=(Fo^2^+2Fc^2^)/3'
_refine_ls_weighting_scheme      calc
_refine_ls_wR_factor_gt          0.1717
_refine_ls_wR_factor_ref         0.1810
_refine_special_details          ?
_olex2_refinement_description    
;
1. Fixed Uiso
 At 1.2 times of:
  All C(H) groups, All C(H,H) groups
 At 1.5 times of:
  All C(H,H,H) groups
2. Restrained distances
 C18-C19
 1.51 with sigma of 0.003
 O5-C21B
 1.457 with sigma of 0.01
 O5-C21A
 1.457 with sigma of 0.01
 C22B-C21B = C21A-C22A
 1.491 with sigma of 0.01
 C20-C21A = C20-C21B
 2.373 with sigma of 0.02
 O5-C22A = O5-C22B
 2.376 with sigma of 0.02
3. Uiso/Uaniso restraints and constraints
Uanis(C21A) = Uanis(C21B)
Uanis(C22A) = Uanis(C22B)
4. Others
 Sof(C21A)=Sof(H21C)=Sof(H21D)=Sof(C22A)=Sof(H22D)=Sof(H22E)=Sof(H22F)=1-FVAR(1)
 Sof(C21B)=Sof(H21A)=Sof(H21B)=Sof(C22B)=Sof(H22A)=Sof(H22B)=Sof(H22C)=FVAR(1)
5.a Ternary CH refined with riding coordinates:
 C8(H8)
5.b Secondary CH2 refined with riding coordinates:
 C9(H9A,H9B), C11(H11A,H11B), C13(H13A,H13B), C18(H18A,H18B), C21B(H21A,H21B),
 C21A(H21C,H21D)
5.c Aromatic/amide H refined with riding coordinates:
 C2(H2), C3(H3), C4(H4), C5(H5)
5.d Idealised Me refined as rotating group:
 C15(H15A,H15B,H15C), C16(H16A,H16B,H16C), C19(H19A,H19B,H19C), C22B(H22A,H22B,
 H22C), C22A(H22D,H22E,H22F)
;
_atom_sites_solution_hydrogens   geom
_atom_sites_solution_primary     iterative
_atom_sites_solution_secondary   ?
loop_
_atom_site_label
_atom_site_type_symbol
_atom_site_fract_x
_atom_site_fract_y
_atom_site_fract_z
_atom_site_U_iso_or_equiv
_atom_site_adp_type
_atom_site_occupancy
_atom_site_site_symmetry_order
_atom_site_calc_flag
_atom_site_refinement_flags_posn
_atom_site_refinement_flags_adp
_atom_site_refinement_flags_occupancy
_atom_site_disorder_assembly
_atom_site_disorder_group
O1 O 0.7960(2) 0.47094(15) 0.57284(8) 0.0699(4) Uani 1 1 d . . . . .
O2 O 0.3478(3) 0.5676(2) 0.07032(11) 0.0944(5) Uani 1 1 d . . . . .
O3 O 0.4684(3) 0.7762(2) 0.03457(11) 0.1003(6) Uani 1 1 d . . . . .
O4 O 0.5897(3) 0.88267(19) 0.21008(13) 0.1040(6) Uani 1 1 d . . . . .
O5 O 0.3089(3) 0.8158(2) 0.23508(16) 0.1166(7) Uani 1 1 d D . . . .
N1 N 0.71805(19) 0.50232(14) 0.43434(9) 0.0543(4) Uani 1 1 d . . . . .
C1 C 0.7053(2) 0.35767(17) 0.42157(12) 0.0537(4) Uani 1 1 d . . . . .
C2 C 0.7293(3) 0.23831(19) 0.48088(14) 0.0640(5) Uani 1 1 d . . . . .
H2 H 0.758429 0.246783 0.537163 0.077 Uiso 1 1 calc R U . . .
C3 C 0.7084(3) 0.1068(2) 0.45355(17) 0.0769(6) Uani 1 1 d . . . . .
H3 H 0.724358 0.025567 0.492131 0.092 Uiso 1 1 calc R U . . .
C4 C 0.6645(3) 0.0932(2) 0.37027(17) 0.0811(6) Uani 1 1 d . . . . .
H4 H 0.649979 0.003510 0.353620 0.097 Uiso 1 1 calc R U . . .
C5 C 0.6421(3) 0.2125(2) 0.31151(15) 0.0700(5) Uani 1 1 d . . . . .
H5 H 0.613028 0.203231 0.255314 0.084 Uiso 1 1 calc R U . . .
C6 C 0.6630(2) 0.34536(18) 0.33679(12) 0.0563(4) Uani 1 1 d . . . . .
C7 C 0.6490(2) 0.48913(19) 0.28613(11) 0.0562(4) Uani 1 1 d . . . . .
C8 C 0.6885(3) 0.59243(19) 0.35268(12) 0.0599(4) Uani 1 1 d . . . . .
H8 H 0.594365 0.673514 0.361650 0.072 Uiso 1 1 calc R U . . .
C9 C 0.8621(3) 0.6297(3) 0.29123(15) 0.0785(6) Uani 1 1 d . . . . .
H9A H 0.974578 0.596647 0.315837 0.094 Uiso 1 1 calc R U . . .
H9B H 0.859417 0.730251 0.270960 0.094 Uiso 1 1 calc R U . . .
C10 C 0.8217(3) 0.5348(2) 0.22063(13) 0.0671(5) Uani 1 1 d . . . . .
C11 C 0.7426(3) 0.6170(2) 0.14082(13) 0.0704(5) Uani 1 1 d . . . . .
H11A H 0.764727 0.559200 0.090477 0.085 Uiso 1 1 calc R U . . .
H11B H 0.800515 0.704347 0.124219 0.085 Uiso 1 1 calc R U . . .
C12 C 0.5349(3) 0.6522(2) 0.16810(12) 0.0634(5) Uani 1 1 d . . . . .
C13 C 0.4832(2) 0.5279(2) 0.23703(12) 0.0606(4) Uani 1 1 d . . . . .
H13A H 0.375310 0.557662 0.277688 0.073 Uiso 1 1 calc R U . . .
H13B H 0.458328 0.446872 0.207863 0.073 Uiso 1 1 calc R U . . .
C14 C 0.7665(2) 0.55103(19) 0.50771(12) 0.0559(4) Uani 1 1 d . . . . .
C15 C 0.7808(3) 0.7083(2) 0.50497(15) 0.0695(5) Uani 1 1 d . . . . .
H15A H 0.864160 0.736625 0.453920 0.104 Uiso 1 1 calc R U . . .
H15B H 0.825323 0.729282 0.557699 0.104 Uiso 1 1 calc R U . . .
H15C H 0.661958 0.759586 0.501539 0.104 Uiso 1 1 calc R U . . .
C16 C 0.9734(3) 0.4199(3) 0.19385(19) 0.0962(8) Uani 1 1 d . . . . .
H16A H 1.013305 0.368303 0.245990 0.144 Uiso 1 1 calc R U . . .
H16B H 1.074624 0.462900 0.159303 0.144 Uiso 1 1 calc R U . . .
H16C H 0.928799 0.355269 0.159224 0.144 Uiso 1 1 calc R U . . .
C17 C 0.4351(3) 0.6575(3) 0.08718(13) 0.0716(5) Uani 1 1 d . . . . .
C18 C 0.3874(5) 0.7976(4) -0.04700(17) 0.1160(10) Uani 1 1 d D . . . .
H18A H 0.367150 0.706224 -0.065779 0.139 Uiso 1 1 calc R U . . .
H18B H 0.469533 0.843667 -0.093401 0.139 Uiso 1 1 calc R U . . .
C19 C 0.2094(6) 0.8889(6) -0.0314(3) 0.179(2) Uani 1 1 d D . . . .
H19A H 0.119373 0.833950 0.003278 0.269 Uiso 1 1 calc R U . . .
H19B H 0.168924 0.922426 -0.087330 0.269 Uiso 1 1 calc R U . . .
H19C H 0.225326 0.969067 -0.000265 0.269 Uiso 1 1 calc R U . . .
C20 C 0.4867(4) 0.7964(2) 0.20613(14) 0.0797(6) Uani 1 1 d D . . . .
C21B C 0.2710(17) 0.9729(9) 0.2482(8) 0.125(2) Uani 0.378(5) 1 d D . P A 1
H21A H 0.368799 1.005145 0.274597 0.150 Uiso 0.378(5) 1 calc R U P A 1
H21B H 0.260810 1.027921 0.191940 0.150 Uiso 0.378(5) 1 calc R U P A 1
C22B C 0.1000(15) 0.9891(11) 0.3065(7) 0.147(2) Uani 0.378(5) 1 d D . P A 1
H22A H 0.074067 1.086538 0.321205 0.220 Uiso 0.378(5) 1 calc R U P A 1
H22B H 0.109061 0.927594 0.359756 0.220 Uiso 0.378(5) 1 calc R U P A 1
H22C H 0.003044 0.963914 0.277525 0.220 Uiso 0.378(5) 1 calc R U P A 1
C21A C 0.2261(12) 0.9338(7) 0.2878(4) 0.125(2) Uani 0.622(5) 1 d D . P A 2
H21C H 0.317971 0.981691 0.309273 0.150 Uiso 0.622(5) 1 calc R U P A 2
H21D H 0.138703 0.902439 0.337335 0.150 Uiso 0.622(5) 1 calc R U P A 2
C22A C 0.1351(10) 1.0245(7) 0.2198(4) 0.147(2) Uani 0.622(5) 1 d D . P A 2
H22D H 0.226060 1.056767 0.173227 0.220 Uiso 0.622(5) 1 calc R U P A 2
H22E H 0.065259 1.105483 0.246123 0.220 Uiso 0.622(5) 1 calc R U P A 2
H22F H 0.054683 0.970351 0.195811 0.220 Uiso 0.622(5) 1 calc R U P A 2

loop_
_atom_site_aniso_label
_atom_site_aniso_U_11
_atom_site_aniso_U_22
_atom_site_aniso_U_33
_atom_site_aniso_U_23
_atom_site_aniso_U_13
_atom_site_aniso_U_12
O1 0.0828(9) 0.0714(8) 0.0570(7) 0.0000(6) -0.0201(6) -0.0057(7)
O2 0.0964(12) 0.1261(14) 0.0705(9) 0.0003(9) -0.0303(8) -0.0357(10)
O3 0.1369(16) 0.0955(12) 0.0750(10) 0.0175(9) -0.0495(10) -0.0153(10)
O4 0.1404(16) 0.0776(11) 0.1042(13) -0.0084(9) -0.0429(12) -0.0197(11)
O5 0.1016(14) 0.1040(14) 0.1425(18) -0.0384(13) -0.0205(12) 0.0242(11)
N1 0.0604(8) 0.0467(7) 0.0588(8) 0.0031(6) -0.0201(6) -0.0094(6)
C1 0.0525(9) 0.0471(8) 0.0634(9) -0.0001(7) -0.0144(7) -0.0081(6)
C2 0.0684(11) 0.0531(9) 0.0724(11) 0.0058(8) -0.0221(9) -0.0072(8)
C3 0.0896(14) 0.0466(10) 0.0955(15) 0.0055(9) -0.0240(12) -0.0059(9)
C4 0.0972(16) 0.0500(10) 0.1006(16) -0.0116(10) -0.0222(13) -0.0109(10)
C5 0.0764(12) 0.0642(11) 0.0742(12) -0.0133(9) -0.0168(10) -0.0127(9)
C6 0.0544(9) 0.0537(9) 0.0631(10) -0.0011(7) -0.0136(7) -0.0106(7)
C7 0.0542(9) 0.0591(10) 0.0576(9) 0.0026(7) -0.0148(7) -0.0129(7)
C8 0.0673(10) 0.0511(9) 0.0657(10) 0.0068(7) -0.0264(8) -0.0123(7)
C9 0.0795(13) 0.0856(14) 0.0783(13) 0.0224(11) -0.0318(10) -0.0390(11)
C10 0.0563(10) 0.0769(12) 0.0690(11) 0.0095(9) -0.0129(8) -0.0170(9)
C11 0.0685(12) 0.0828(13) 0.0603(10) 0.0077(9) -0.0109(9) -0.0174(10)
C12 0.0665(11) 0.0715(11) 0.0544(9) 0.0009(8) -0.0185(8) -0.0085(9)
C13 0.0561(9) 0.0726(11) 0.0555(9) 0.0006(8) -0.0155(7) -0.0118(8)
C14 0.0523(9) 0.0566(9) 0.0602(10) -0.0046(7) -0.0134(7) -0.0045(7)
C15 0.0730(12) 0.0593(11) 0.0822(13) -0.0112(9) -0.0244(10) -0.0101(9)
C16 0.0601(12) 0.1121(19) 0.1079(19) 0.0136(15) -0.0026(12) -0.0028(12)
C17 0.0712(12) 0.0870(14) 0.0577(10) -0.0012(10) -0.0186(9) -0.0041(10)
C18 0.147(3) 0.133(3) 0.0719(15) 0.0158(15) -0.0488(16) -0.008(2)
C19 0.187(4) 0.217(5) 0.132(3) -0.013(3) -0.085(3) 0.066(4)
C20 0.1059(18) 0.0708(13) 0.0656(12) 0.0001(10) -0.0313(12) -0.0026(12)
C21B 0.155(5) 0.096(4) 0.110(5) -0.004(3) -0.012(4) 0.038(3)
C22B 0.159(5) 0.110(3) 0.149(5) 0.003(3) 0.012(4) 0.031(3)
C21A 0.155(5) 0.096(4) 0.110(5) -0.004(3) -0.012(4) 0.038(3)
C22A 0.159(5) 0.110(3) 0.149(5) 0.003(3) 0.012(4) 0.031(3)

_geom_special_details            
;
 All esds (except the esd in the dihedral angle between two l.s. planes)
 are estimated using the full covariance matrix.  The cell esds are taken
 into account individually in the estimation of esds in distances, angles
 and torsion angles; correlations between esds in cell parameters are only
 used when they are defined by crystal symmetry.  An approximate (isotropic)
 treatment of cell esds is used for estimating esds involving l.s. planes.
;
loop_
_geom_bond_atom_site_label_1
_geom_bond_atom_site_label_2
_geom_bond_distance
_geom_bond_site_symmetry_2
_geom_bond_publ_flag
O1 C14 1.222(2) . ?
O2 C17 1.194(3) . ?
O3 C17 1.342(3) . ?
O3 C18 1.448(3) . ?
O4 C20 1.191(3) . ?
O5 C20 1.324(3) . ?
O5 C21B 1.506(8) . ?
O5 C21A 1.462(5) . ?
N1 C1 1.415(2) . ?
N1 C8 1.472(2) . ?
N1 C14 1.361(2) . ?
C1 C2 1.390(2) . ?
C1 C6 1.395(3) . ?
C2 H2 0.9300 . ?
C2 C3 1.380(3) . ?
C3 H3 0.9300 . ?
C3 C4 1.381(3) . ?
C4 H4 0.9300 . ?
C4 C5 1.384(3) . ?
C5 H5 0.9300 . ?
C5 C6 1.381(3) . ?
C6 C7 1.499(2) . ?
C7 C8 1.555(3) . ?
C7 C10 1.581(2) . ?
C7 C13 1.522(2) . ?
C8 H8 0.9800 . ?
C8 C9 1.534(3) . ?
C9 H9A 0.9700 . ?
C9 H9B 0.9700 . ?
C9 C10 1.550(3) . ?
C10 C11 1.536(3) . ?
C10 C16 1.509(3) . ?
C11 H11A 0.9700 . ?
C11 H11B 0.9700 . ?
C11 C12 1.540(3) . ?
C12 C13 1.546(3) . ?
C12 C17 1.524(3) . ?
C12 C20 1.517(3) . ?
C13 H13A 0.9700 . ?
C13 H13B 0.9700 . ?
C14 C15 1.498(3) . ?
C15 H15A 0.9600 . ?
C15 H15B 0.9600 . ?
C15 H15C 0.9600 . ?
C16 H16A 0.9600 . ?
C16 H16B 0.9600 . ?
C16 H16C 0.9600 . ?
C18 H18A 0.9700 . ?
C18 H18B 0.9700 . ?
C18 C19 1.490(3) . ?
C19 H19A 0.9600 . ?
C19 H19B 0.9600 . ?
C19 H19C 0.9600 . ?
C21B H21A 0.9700 . ?
C21B H21B 0.9700 . ?
C21B C22B 1.441(9) . ?
C22B H22A 0.9600 . ?
C22B H22B 0.9600 . ?
C22B H22C 0.9600 . ?
C21A H21C 0.9700 . ?
C21A H21D 0.9700 . ?
C21A C22A 1.473(7) . ?
C22A H22D 0.9600 . ?
C22A H22E 0.9600 . ?
C22A H22F 0.9600 . ?

loop_
_geom_angle_atom_site_label_1
_geom_angle_atom_site_label_2
_geom_angle_atom_site_label_3
_geom_angle
_geom_angle_site_symmetry_1
_geom_angle_site_symmetry_3
_geom_angle_publ_flag
C17 O3 C18 117.2(2) . . ?
C20 O5 C21B 104.7(5) . . ?
C20 O5 C21A 122.9(4) . . ?
C1 N1 C8 109.77(13) . . ?
C14 N1 C1 125.72(14) . . ?
C14 N1 C8 124.27(14) . . ?
C2 C1 N1 128.26(16) . . ?
C2 C1 C6 121.28(16) . . ?
C6 C1 N1 110.46(14) . . ?
C1 C2 H2 121.1 . . ?
C3 C2 C1 117.86(19) . . ?
C3 C2 H2 121.1 . . ?
C2 C3 H3 119.2 . . ?
C2 C3 C4 121.52(19) . . ?
C4 C3 H3 119.2 . . ?
C3 C4 H4 119.9 . . ?
C3 C4 C5 120.18(19) . . ?
C5 C4 H4 119.9 . . ?
C4 C5 H5 120.2 . . ?
C6 C5 C4 119.62(19) . . ?
C6 C5 H5 120.2 . . ?
C1 C6 C7 110.32(15) . . ?
C5 C6 C1 119.53(17) . . ?
C5 C6 C7 130.15(17) . . ?
C6 C7 C8 103.75(13) . . ?
C6 C7 C10 118.64(15) . . ?
C6 C7 C13 116.95(15) . . ?
C8 C7 C10 89.26(13) . . ?
C13 C7 C8 118.82(16) . . ?
C13 C7 C10 106.76(14) . . ?
N1 C8 C7 105.67(13) . . ?
N1 C8 H8 114.0 . . ?
N1 C8 C9 116.01(15) . . ?
C7 C8 H8 114.0 . . ?
C9 C8 C7 90.46(15) . . ?
C9 C8 H8 114.0 . . ?
C8 C9 H9A 113.4 . . ?
C8 C9 H9B 113.4 . . ?
C8 C9 C10 91.22(14) . . ?
H9A C9 H9B 110.7 . . ?
C10 C9 H9A 113.4 . . ?
C10 C9 H9B 113.4 . . ?
C9 C10 C7 88.89(15) . . ?
C11 C10 C7 105.01(14) . . ?
C11 C10 C9 114.81(18) . . ?
C16 C10 C7 118.01(17) . . ?
C16 C10 C9 115.05(19) . . ?
C16 C10 C11 112.74(19) . . ?
C10 C11 H11A 110.2 . . ?
C10 C11 H11B 110.2 . . ?
C10 C11 C12 107.69(15) . . ?
H11A C11 H11B 108.5 . . ?
C12 C11 H11A 110.2 . . ?
C12 C11 H11B 110.2 . . ?
C11 C12 C13 103.63(15) . . ?
C17 C12 C11 109.76(16) . . ?
C17 C12 C13 112.02(17) . . ?
C20 C12 C11 112.87(18) . . ?
C20 C12 C13 112.02(16) . . ?
C20 C12 C17 106.64(16) . . ?
C7 C13 C12 105.44(14) . . ?
C7 C13 H13A 110.7 . . ?
C7 C13 H13B 110.7 . . ?
C12 C13 H13A 110.7 . . ?
C12 C13 H13B 110.7 . . ?
H13A C13 H13B 108.8 . . ?
O1 C14 N1 121.84(16) . . ?
O1 C14 C15 121.52(17) . . ?
N1 C14 C15 116.64(16) . . ?
C14 C15 H15A 109.5 . . ?
C14 C15 H15B 109.5 . . ?
C14 C15 H15C 109.5 . . ?
H15A C15 H15B 109.5 . . ?
H15A C15 H15C 109.5 . . ?
H15B C15 H15C 109.5 . . ?
C10 C16 H16A 109.5 . . ?
C10 C16 H16B 109.5 . . ?
C10 C16 H16C 109.5 . . ?
H16A C16 H16B 109.5 . . ?
H16A C16 H16C 109.5 . . ?
H16B C16 H16C 109.5 . . ?
O2 C17 O3 124.61(19) . . ?
O2 C17 C12 125.8(2) . . ?
O3 C17 C12 109.47(19) . . ?
O3 C18 H18A 109.9 . . ?
O3 C18 H18B 109.9 . . ?
O3 C18 C19 108.9(3) . . ?
H18A C18 H18B 108.3 . . ?
C19 C18 H18A 109.9 . . ?
C19 C18 H18B 109.9 . . ?
C18 C19 H19A 109.5 . . ?
C18 C19 H19B 109.5 . . ?
C18 C19 H19C 109.5 . . ?
H19A C19 H19B 109.5 . . ?
H19A C19 H19C 109.5 . . ?
H19B C19 H19C 109.5 . . ?
O4 C20 O5 123.3(2) . . ?
O4 C20 C12 126.5(2) . . ?
O5 C20 C12 110.2(2) . . ?
O5 C21B H21A 110.6 . . ?
O5 C21B H21B 110.6 . . ?
H21A C21B H21B 108.7 . . ?
C22B C21B O5 105.9(8) . . ?
C22B C21B H21A 110.6 . . ?
C22B C21B H21B 110.6 . . ?
C21B C22B H22A 109.5 . . ?
C21B C22B H22B 109.5 . . ?
C21B C22B H22C 109.5 . . ?
H22A C22B H22B 109.5 . . ?
H22A C22B H22C 109.5 . . ?
H22B C22B H22C 109.5 . . ?
O5 C21A H21C 111.9 . . ?
O5 C21A H21D 111.9 . . ?
O5 C21A C22A 99.4(4) . . ?
H21C C21A H21D 109.6 . . ?
C22A C21A H21C 111.9 . . ?
C22A C21A H21D 111.9 . . ?
C21A C22A H22D 109.5 . . ?
C21A C22A H22E 109.5 . . ?
C21A C22A H22F 109.5 . . ?
H22D C22A H22E 109.5 . . ?
H22D C22A H22F 109.5 . . ?
H22E C22A H22F 109.5 . . ?

loop_
_geom_torsion_atom_site_label_1
_geom_torsion_atom_site_label_2
_geom_torsion_atom_site_label_3
_geom_torsion_atom_site_label_4
_geom_torsion
_geom_torsion_site_symmetry_1
_geom_torsion_site_symmetry_2
_geom_torsion_site_symmetry_3
_geom_torsion_site_symmetry_4
_geom_torsion_publ_flag
N1 C1 C2 C3 179.54(18) . . . . ?
N1 C1 C6 C5 -179.17(16) . . . . ?
N1 C1 C6 C7 1.2(2) . . . . ?
N1 C8 C9 C10 110.83(16) . . . . ?
C1 N1 C8 C7 1.69(18) . . . . ?
C1 N1 C8 C9 -96.71(18) . . . . ?
C1 N1 C14 O1 -3.5(3) . . . . ?
C1 N1 C14 C15 176.85(16) . . . . ?
C1 C2 C3 C4 -0.2(3) . . . . ?
C1 C6 C7 C8 -0.15(19) . . . . ?
C1 C6 C7 C10 96.66(19) . . . . ?
C1 C6 C7 C13 -133.07(17) . . . . ?
C2 C1 C6 C5 0.9(3) . . . . ?
C2 C1 C6 C7 -178.70(16) . . . . ?
C2 C3 C4 C5 0.7(4) . . . . ?
C3 C4 C5 C6 -0.3(3) . . . . ?
C4 C5 C6 C1 -0.5(3) . . . . ?
C4 C5 C6 C7 179.04(19) . . . . ?
C5 C6 C7 C8 -179.69(19) . . . . ?
C5 C6 C7 C10 -82.9(2) . . . . ?
C5 C6 C7 C13 47.4(3) . . . . ?
C6 C1 C2 C3 -0.5(3) . . . . ?
C6 C7 C8 N1 -0.92(17) . . . . ?
C6 C7 C8 C9 116.32(15) . . . . ?
C6 C7 C10 C9 -102.28(18) . . . . ?
C6 C7 C10 C11 142.29(17) . . . . ?
C6 C7 C10 C16 15.7(3) . . . . ?
C6 C7 C13 C12 -161.64(15) . . . . ?
C7 C8 C9 C10 3.11(14) . . . . ?
C7 C10 C11 C12 13.9(2) . . . . ?
C8 N1 C1 C2 178.06(18) . . . . ?
C8 N1 C1 C6 -1.9(2) . . . . ?
C8 N1 C14 O1 -177.29(16) . . . . ?
C8 N1 C14 C15 3.1(3) . . . . ?
C8 C7 C10 C9 3.02(14) . . . . ?
C8 C7 C10 C11 -112.41(16) . . . . ?
C8 C7 C10 C16 121.0(2) . . . . ?
C8 C7 C13 C12 72.63(19) . . . . ?
C8 C9 C10 C7 -3.06(14) . . . . ?
C8 C9 C10 C11 102.99(17) . . . . ?
C8 C9 C10 C16 -123.69(18) . . . . ?
C9 C10 C11 C12 -81.9(2) . . . . ?
C10 C7 C8 N1 -120.29(14) . . . . ?
C10 C7 C8 C9 -3.05(14) . . . . ?
C10 C7 C13 C12 -26.0(2) . . . . ?
C10 C11 C12 C13 -29.8(2) . . . . ?
C10 C11 C12 C17 -149.60(18) . . . . ?
C10 C11 C12 C20 91.6(2) . . . . ?
C11 C12 C13 C7 34.23(19) . . . . ?
C11 C12 C17 O2 104.2(3) . . . . ?
C11 C12 C17 O3 -72.5(2) . . . . ?
C11 C12 C20 O4 5.5(3) . . . . ?
C11 C12 C20 O5 -174.84(18) . . . . ?
C13 C7 C8 N1 130.92(16) . . . . ?
C13 C7 C8 C9 -111.84(17) . . . . ?
C13 C7 C10 C9 122.99(16) . . . . ?
C13 C7 C10 C11 7.6(2) . . . . ?
C13 C7 C10 C16 -119.0(2) . . . . ?
C13 C12 C17 O2 -10.3(3) . . . . ?
C13 C12 C17 O3 172.98(17) . . . . ?
C13 C12 C20 O4 122.0(2) . . . . ?
C13 C12 C20 O5 -58.3(2) . . . . ?
C14 N1 C1 C2 3.6(3) . . . . ?
C14 N1 C1 C6 -176.38(16) . . . . ?
C14 N1 C8 C7 176.30(15) . . . . ?
C14 N1 C8 C9 77.9(2) . . . . ?
C16 C10 C11 C12 143.70(19) . . . . ?
C17 O3 C18 C19 94.5(4) . . . . ?
C17 C12 C13 C7 152.48(16) . . . . ?
C17 C12 C20 O4 -115.1(2) . . . . ?
C17 C12 C20 O5 64.6(2) . . . . ?
C18 O3 C17 O2 2.0(4) . . . . ?
C18 O3 C17 C12 178.7(2) . . . . ?
C20 O5 C21B C22B -160.9(9) . . . . ?
C20 O5 C21A C22A 105.7(6) . . . . ?
C20 C12 C13 C7 -87.7(2) . . . . ?
C20 C12 C17 O2 -133.2(2) . . . . ?
C20 C12 C17 O3 50.1(2) . . . . ?
C21B O5 C20 O4 14.0(6) . . . . ?
C21B O5 C20 C12 -165.6(5) . . . . ?
C21A O5 C20 O4 -10.3(5) . . . . ?
C21A O5 C20 C12 170.0(3) . . . . ?

_shelx_res_file                  
;
TITL vl575_a.res in P-1
    vl575.res
    created by SHELXL-2018/3 at 13:39:54 on 27-Jan-2022
CELL 1.54184 7.4056 9.453 15.293 84.544 81.654 83.321
ZERR 2 0.0002 0.0003 0.0005 0.002 0.003 0.003
LATT 1
SFAC C H N O
UNIT 44 54 2 10
DFIX 1.51 0.003 C18 C19
DFIX 1.457 0.01 O5 C21B
DFIX 1.457 0.01 O5 C21A
DFIX 1.491 0.01 C22B C21B C21A C22A
DANG 2.373 0.02 C20 C21A C20 C21B
DANG 2.376 0.02 O5 C22A O5 C22B
EADP C21A C21B
EADP C22A C22B

L.S. 20
PLAN  4
TEMP 20(2)
CONF
MORE -1
BOND $H
fmap 2 53
acta
OMIT -2 2 1
REM <olex2.extras>
REM <HklSrc "%.\\vl575.hkl">
REM </olex2.extras>

WGHT    0.093500    0.236800
FVAR      14.29341   0.37820
O1    4    0.795987    0.470944    0.572843    11.00000    0.08277    0.07141 =
         0.05705    0.00002   -0.02012   -0.00575
O2    4    0.347829    0.567630    0.070321    11.00000    0.09636    0.12608 =
         0.07053    0.00031   -0.03033   -0.03573
O3    4    0.468386    0.776154    0.034566    11.00000    0.13692    0.09548 =
         0.07499    0.01750   -0.04952   -0.01525
O4    4    0.589720    0.882667    0.210078    11.00000    0.14039    0.07762 =
         0.10422   -0.00836   -0.04292   -0.01969
O5    4    0.308933    0.815760    0.235081    11.00000    0.10161    0.10402 =
         0.14246   -0.03835   -0.02045    0.02416
N1    3    0.718046    0.502322    0.434342    11.00000    0.06038    0.04669 =
         0.05882    0.00306   -0.02007   -0.00936
C1    1    0.705262    0.357672    0.421567    11.00000    0.05253    0.04712 =
         0.06339   -0.00010   -0.01444   -0.00806
C2    1    0.729272    0.238310    0.480884    11.00000    0.06843    0.05309 =
         0.07244    0.00580   -0.02213   -0.00718
AFIX  43
H2    2    0.758429    0.246783    0.537163    11.00000   -1.20000
AFIX   0
C3    1    0.708438    0.106821    0.453553    11.00000    0.08958    0.04663 =
         0.09547    0.00547   -0.02399   -0.00594
AFIX  43
H3    2    0.724358    0.025567    0.492131    11.00000   -1.20000
AFIX   0
C4    1    0.664517    0.093162    0.370273    11.00000    0.09716    0.04997 =
         0.10059   -0.01162   -0.02225   -0.01091
AFIX  43
H4    2    0.649979    0.003510    0.353620    11.00000   -1.20000
AFIX   0
C5    1    0.642067    0.212480    0.311514    11.00000    0.07639    0.06419 =
         0.07416   -0.01328   -0.01685   -0.01268
AFIX  43
H5    2    0.613028    0.203231    0.255314    11.00000   -1.20000
AFIX   0
C6    1    0.663020    0.345363    0.336791    11.00000    0.05435    0.05367 =
         0.06307   -0.00108   -0.01363   -0.01058
C7    1    0.648978    0.489127    0.286135    11.00000    0.05415    0.05914 =
         0.05764    0.00257   -0.01479   -0.01285
C8    1    0.688513    0.592427    0.352680    11.00000    0.06733    0.05113 =
         0.06567    0.00678   -0.02644   -0.01232
AFIX  13
H8    2    0.594365    0.673514    0.361650    11.00000   -1.20000
AFIX   0
C9    1    0.862124    0.629724    0.291233    11.00000    0.07949    0.08559 =
         0.07828    0.02240   -0.03180   -0.03898
AFIX  23
H9A   2    0.974578    0.596647    0.315837    11.00000   -1.20000
H9B   2    0.859417    0.730251    0.270960    11.00000   -1.20000
AFIX   0
C10   1    0.821738    0.534778    0.220630    11.00000    0.05631    0.07685 =
         0.06903    0.00946   -0.01286   -0.01703
C11   1    0.742583    0.617019    0.140821    11.00000    0.06854    0.08278 =
         0.06034    0.00774   -0.01092   -0.01743
AFIX  23
H11A  2    0.764727    0.559200    0.090477    11.00000   -1.20000
H11B  2    0.800515    0.704347    0.124219    11.00000   -1.20000
AFIX   0
C12   1    0.534854    0.652190    0.168095    11.00000    0.06649    0.07153 =
         0.05437    0.00092   -0.01853   -0.00847
C13   1    0.483192    0.527882    0.237030    11.00000    0.05615    0.07261 =
         0.05554    0.00057   -0.01552   -0.01184
AFIX  23
H13A  2    0.375310    0.557662    0.277688    11.00000   -1.20000
H13B  2    0.458328    0.446872    0.207863    11.00000   -1.20000
AFIX   0
C14   1    0.766500    0.551026    0.507712    11.00000    0.05232    0.05659 =
         0.06025   -0.00459   -0.01342   -0.00449
C15   1    0.780767    0.708254    0.504971    11.00000    0.07302    0.05927 =
         0.08225   -0.01123   -0.02442   -0.01007
AFIX 137
H15A  2    0.864160    0.736625    0.453920    11.00000   -1.50000
H15B  2    0.825323    0.729282    0.557699    11.00000   -1.50000
H15C  2    0.661958    0.759586    0.501539    11.00000   -1.50000
AFIX   0
C16   1    0.973409    0.419862    0.193851    11.00000    0.06011    0.11206 =
         0.10791    0.01365   -0.00259   -0.00282
AFIX 137
H16A  2    1.013305    0.368303    0.245990    11.00000   -1.50000
H16B  2    1.074624    0.462900    0.159303    11.00000   -1.50000
H16C  2    0.928799    0.355269    0.159224    11.00000   -1.50000
AFIX   0
C17   1    0.435126    0.657548    0.087182    11.00000    0.07120    0.08703 =
         0.05766   -0.00117   -0.01859   -0.00406
C18   1    0.387359    0.797612   -0.047001    11.00000    0.14685    0.13313 =
         0.07188    0.01583   -0.04882   -0.00794
AFIX  23
H18A  2    0.367150    0.706224   -0.065779    11.00000   -1.20000
H18B  2    0.469533    0.843667   -0.093401    11.00000   -1.20000
AFIX   0
C19   1    0.209415    0.888884   -0.031446    11.00000    0.18706    0.21657 =
         0.13223   -0.01302   -0.08516    0.06587
AFIX 137
H19A  2    0.119373    0.833950    0.003278    11.00000   -1.50000
H19B  2    0.168924    0.922426   -0.087330    11.00000   -1.50000
H19C  2    0.225326    0.969067   -0.000265    11.00000   -1.50000
AFIX   0
C20   1    0.486660    0.796427    0.206134    11.00000    0.10590    0.07083 =
         0.06560    0.00012   -0.03130   -0.00260
PART 1
C21B  1    0.270967    0.972874    0.248186    21.00000    0.15512    0.09571 =
         0.10989   -0.00444   -0.01249    0.03787
AFIX  23
H21A  2    0.368799    1.005145    0.274597    21.00000   -1.20000
H21B  2    0.260810    1.027921    0.191940    21.00000   -1.20000
AFIX   0
C22B  1    0.100029    0.989081    0.306534    21.00000    0.15852    0.10986 =
         0.14920    0.00326    0.01187    0.03056
AFIX 137
H22A  2    0.074067    1.086538    0.321205    21.00000   -1.50000
H22B  2    0.109061    0.927594    0.359756    21.00000   -1.50000
H22C  2    0.003044    0.963914    0.277525    21.00000   -1.50000
AFIX   0
PART 2
C21A  1    0.226106    0.933796    0.287767   -21.00000    0.15512    0.09571 =
         0.10989   -0.00444   -0.01249    0.03787
AFIX  23
H21C  2    0.317971    0.981691    0.309273   -21.00000   -1.20000
H21D  2    0.138703    0.902439    0.337335   -21.00000   -1.20000
AFIX   0
C22A  1    0.135109    1.024491    0.219819   -21.00000    0.15852    0.10986 =
         0.14920    0.00326    0.01187    0.03056
AFIX 137
H22D  2    0.226060    1.056767    0.173227   -21.00000   -1.50000
H22E  2    0.065259    1.105483    0.246123   -21.00000   -1.50000
H22F  2    0.054683    0.970351    0.195811   -21.00000   -1.50000
AFIX   0
HKLF 4


REM  vl575_a.res in P-1
REM wR2 = 0.1810, GooF = S = 1.062, Restrained GooF = 1.086 for all data
REM R1 = 0.0596 for 3471 Fo > 4sig(Fo) and 0.0678 for all 4169 data
REM 265 parameters refined using 9 restraints

END

WGHT      0.0935      0.2368

REM Highest difference peak  0.296,  deepest hole -0.289,  1-sigma level  0.039
Q1    1   0.3482  0.7584  0.0677  11.00000  0.05    0.30
Q2    1   0.2675  0.7611 -0.0158  11.00000  0.05    0.27
Q3    1   0.1838  0.9864  0.3337  11.00000  0.05    0.25
Q4    1   0.0814  0.9934  0.2767  11.00000  0.05    0.21
;
_shelx_res_checksum              37301
_shelx_hkl_file                  
;
   0   0  -1 112288. 486.760   4
   0   0   1 112143. 569.501   2
   0   0  -1 112193. 499.630  18
   0   0  -1 111187. 495.940  30
   0   0  -1 113238. 446.065  28
   0   0  -2 72766.3 559.215   4
   0   0  -2 72532.1 571.405  18
   0   0  -2 72414.2 454.389  19
   0   0  -2 73399.7 585.433  17
   0   0  -2 73270.6 511.647  28
   0   0  -2 71807.3 570.578  30
   0   0   2 73697.2 558.716  31
   0   0   3 71928.6 793.854   2
   0   0  -3 68245.8 667.954   4
   0   0  -3 71161.1 555.269  19
   0   0  -3 68214.3 689.390  18
   0   0  -3 71245.9 717.239  17
   0   0  -3 67739.2 686.780  30
   0   0   3 70627.0 674.683  31
   0   0  -3 69122.4 618.300  28
   0   0   4 576013. 2624.85   2
   0   0  -4 570148. 2248.68   4
   0   0  -4 568533. 2333.73  18
   0   0  -4 578529. 1848.17  19
   0   0  -4 585226. 2402.72  17
   0   0  -4 578378. 2093.93  28
   0   0  -4 572160. 2350.74  30
   0   0   4 569145. 2250.39  31
   0   0   5 4554.08 272.117   2
   0   0  -5 4200.33 180.769  19
   0   0  -5 4147.87 232.363  18
   0   0  -5 4430.20 244.019  17
   0   0  -5 4309.75 210.142  28
   0   0   5 4282.45 224.025  31
   0   0   6 11385.0 476.459   2
   0   0  -6 11249.1 419.288  18
   0   0  -6 11705.8 331.150  19
   0   0   6 11285.9 409.487  16
   0   0  -6 11437.6 436.463  17
   0   0   6 11411.9 404.295  31
   0   0  -6 11508.5 374.462  28
   0   0   7 93533.1 1482.45   2
   0   0  -7 91642.2 1316.93  18
   0   0  -7 95054.7 1008.08  19
   0   0  -7 96029.7 1393.84  17
   0   0   7 91401.5 1250.31  31
   0   0  -7 91565.4 1159.32  28
   0   0  -8 95584.7 1284.15  28
   0   0   8 93317.6 1383.14  31
   0   0  -8 92502.9 1512.94  17
   0   0   8 89934.4 1401.42  16
   0   0   8 93387.1 1614.04   2
   0   0   9 3480.78 299.887  31
   0   0  -9 3898.49 286.769  28
   0   0   9 3373.99 302.692  16
   0   0  -9 3844.28 344.747  17
   0   0   9 3847.57 365.123   2
   0   0  10 497.229 150.467  31
   0   0  10 699.275 180.904   2
   0   0  10 622.927 166.474   1
   0   0 -10 740.689 181.179  17
   0   0  10 630.789 153.293  16
   0   0  11 17080.9 747.009  31
   0   0  11 16149.0 490.981  22
   0   0 -11 16337.1 560.161  24
   0   0 -11 16741.0 596.235  25
   0   0  11 16993.6 521.222  27
   0   0  11 15886.8 808.987   1
   0   0  11 16661.1 853.802   2
   0   0  11 16961.9 781.728  16
   0   0 -11 17927.2 852.640  17
   0   0 -11 15846.3 538.316  14
   0   0  12 154.375 126.069  31
   0   0 -12 140.461 83.0179  24
   0   0  12 10.2106 51.5602  22
   0   0 -12 74.3975 96.2598  25
   0   0  12 142.516 80.8672  27
   0   0  12 411.318 171.153   2
   0   0  12 308.112 208.914   1
   0   0  12 535.016 142.677  16
   0   0 -12 95.9746 68.8641  14
   0   0 -13 4678.59 345.286  25
   0   0  13 4529.40 297.011  27
   0   0  13 4234.77 424.083  31
   0   0 -13 4576.83 322.116  14
   0   0 -13 4656.29 321.499  24
   0   0 -14 21431.1 668.393  24
   0   0 -14 21116.1 713.866  25
   0   0  14 21388.3 630.254  27
   0   0 -14 21778.0 684.203  14
   0   0 -15 8169.41 396.027  24
   0   0 -15 7982.08 381.497  10
   0   0  15 8242.04 385.969  27
   0   0 -15 8090.17 435.802  25
   0   0 -15 7745.13 410.667  14
   0   0  16 376.737 100.057  27
   0   0 -16 258.293 111.656  25
   0   0  16 315.177 94.9857  13
   0   0 -16 293.402 86.8117  24
   0   0 -16 235.677 73.3783  10
   0   0  16 249.410 94.9996   8
   0   0 -16 364.228 106.795  14
   0   0  17 107.828 68.1914   8
   0   0  17 249.550 75.5323  27
   0   0 -17 113.498 76.1661  25
   0   0  17 223.388 81.8387  13
   0   0  18-14.6050 47.0527   8
   0   0  18-22.0728 37.7095  27
   0   0 -18 78.3883 62.9542  25
   0   0  18 20.5966 43.3758  13
   0  -1  18 435.198 73.1864   8
   0  -1  18 339.389 70.7594  27
   0   1 -18 482.705 85.6552  25
   0   1 -17 24.7518 65.3613  25
   0  -1  17 91.4827 59.9167  27
   0  -1  17-12.2805 57.6576  13
   0  -1  17 36.5149 61.4912   8
   0   1 -17 40.0872 46.7691  10
   0   1 -17-25.8382 59.7988  14
   0  -1  16 1061.82 147.101  27
   0   1 -16 919.910 152.606  25
   0  -1  16 1147.74 144.657  13
   0  -1  16 815.390 143.303   8
   0   1 -16 1191.19 147.672  10
   0   1 -16 1012.97 137.634  24
   0   1 -16 976.934 152.835  14
   0   1 -15 151.505 75.4810  24
   0   1 -15 279.480 116.765  25
   0  -1  15 252.997 99.2532  27
   0   1 -15 304.637 111.097  14
   0   1 -14 40116.5 903.514  24
   0   1 -14 42494.5 999.025  25
   0  -1  14 42658.9 903.048  27
   0   1 -14 40315.2 929.234  14
   0  -1  13 8923.90 371.463  23
   0   1 -13 9293.56 449.760  24
   0  -1  13 9290.09 409.167  22
   0   1 -13 9355.39 451.715  14
   0   1 -13 9272.74 476.859  25
   0  -1  13 9368.06 430.575  27
   0  -1  12 39656.2 848.906  27
   0   1 -12 37704.7 935.820  25
   0  -1  12 35633.1 1263.06   1
   0   1 -12 37928.8 890.503  24
   0  -1  12 36233.4 744.745  23
   0  -1  12 38030.8 798.755  22
   0  -1  12 36563.6 1124.86  31
   0   1 -12 36213.6 857.761  14
   0   1 -11 875.360 173.564  28
   0  -1  11 1032.43 141.829  27
   0   1 -11 984.475 162.257  25
   0  -1  11 777.361 214.015   1
   0  -1  11 1028.84 136.952  22
   0  -1  11 1060.16 127.150  23
   0   1 -11 1131.92 156.854  24
   0  -1  11 1302.02 212.040  31
   0   1 -11 1082.98 152.564  14
   0  -1  11 789.432 180.136  16
   0  -1  10 1.57325 81.5624   1
   0   1 -10-34.6003 85.7249  28
   0  -1  10-8.74075 88.6726  31
   0  -1  10-38.8593 124.571  16
   0   1  -9 2411.02 255.856  28
   0  -1   9 2029.23 231.599  31
   0  -1   9 2226.14 250.932  16
   0  -1   9 2296.13 287.155   2
   0  -1   9 2326.41 285.342   1
   0   1  -8 21340.7 675.975  28
   0  -1   8 20495.3 637.477  31
   0  -1   8 20852.0 770.954   2
   0  -1   8 21606.6 759.427   1
   0   1  -8 21072.1 601.737  19
   0   1  -8 21563.2 744.537  17
   0  -1   8 21185.6 700.294  16
   0  -1   7 101.222 71.3157  31
   0  -1   7 122.966 83.8649   2
   0  -1   7 198.591 94.6277   1
   0   1  -7 155.121 78.1331  28
   0   1  -7 232.554 71.5487  19
   0  -1   7 109.762 70.6067  16
   0   1  -7 100.176 82.6448  17
   0  -1   6 133.323 63.5304  31
   0  -1   6 82.4670 77.9489   2
   0  -1   6 77.3830 67.4751   1
   0   1  -6 222.836 75.4207  28
   0   1  -6 116.929 48.6587  19
   0  -1   6 77.1195 51.4805  16
   0   1  -6 140.429 81.2505  17
   0  -1   5 14044.3 392.665  31
   0   1  -5 14083.0 430.388  28
   0   1  -5 14432.6 407.132  19
   0   1  -5 14470.0 437.131  18
   0  -1   5 14813.9 435.789  16
   0   1  -5 15086.3 461.609  17
   0  -1   5 15282.5 482.445   1
   0   1  -5 14420.5 366.013   4
   0  -1   5 15460.9 497.187   2
   0   1  -4 89230.7 983.014  28
   0  -1   4 89279.7 863.820  31
   0   1  -4 91444.7 962.026  18
   0   1  -4 89634.4 924.925  19
   0  -1   4 90493.4 953.378  16
   0   1  -4 90977.6 996.479  17
   0  -1   4 92544.3 1054.43   1
   0  -1   4 93436.8 1085.80   2
   0   1  -4 88651.7 791.304   4
   0   1  -3 465465. 1982.96  28
   0   1  -3 483245. 1898.41  18
   0   1  -3 467739. 1931.87  19
   0  -1   3 467779. 1907.89  16
   0  -1   3 483937. 2152.42   2
   0   1  -3 479039. 1550.79   4
   0  -1   3 475525. 2086.45   1
   0   1  -2 542552. 1876.58  28
   0   1  -2 542866. 1859.81  19
   0   1  -1 32144.1 386.528  28
   0   1  -1 30840.1 388.510  29
   0   1  -1 31000.3 396.443  19
   0  -1   1 30628.6 358.936  16
   0   1  -1 31146.2 279.763   4
   0  -1   1 32016.7 396.282   1
   0   1   2 331516. 1351.30  31
   0   1   2 335217. 1268.75  29
   0  -1  -2 326830. 1194.75  30
   0   1   2 320364. 1570.82   2
   0  -1  -2 326159. 1206.06  18
   0  -1  -2 321241. 1334.10  17
   0   1   3 173.490 43.2620  29
   0  -1  -3 133.853 41.2514  30
   0   1   3 106.515 57.1786   2
   0  -1  -3 184.427 28.0486  28
   0  -1  -3 190.439 46.9678  18
   0  -1  -4 34042.7 411.625  28
   0  -1  -4 33461.3 555.406  30
   0  -1  -4 34047.6 563.504  18
   0  -1  -4 36378.0 609.609  17
   0   1   4 35525.8 689.104   2
   0  -1  -5 59659.6 846.925  30
   0   1   5 58446.4 853.449  31
   0  -1  -5 59457.5 637.930  28
   0  -1  -5 59494.9 850.234  18
   0  -1  -5 59795.3 885.944  17
   0   1   5 60559.7 1006.35   2
   0  -1  -6 208712. 1358.50  28
   0   1   6 203271. 1761.27  31
   0  -1  -6 205927. 1773.26  30
   0  -1  -6 205360. 1091.69  19
   0  -1  -6 200904. 1753.50  18
   0  -1  -6 204481. 1841.90  17
   0   1   6 202307. 2034.13   2
   0  -1  -7 114372. 1120.08  28
   0   1   7 110281. 1425.35  31
   0  -1  -7 112409. 1446.95  18
   0  -1  -7 112028. 1506.86  17
   0   1   7 114160. 1668.57   2
   0   1   8 30705.6 825.103  31
   0  -1  -8 32148.7 651.763  28
   0  -1  -8 31277.8 845.805  18
   0  -1  -8 32749.4 900.595  17
   0   1   8 31278.6 954.810   2
   0   1   9 680.789 149.424  31
   0  -1  -9 618.062 150.853  17
   0   1   9 429.137 126.419  16
   0   1   9 760.566 175.698   2
   0   1  10 819.370 183.453  31
   0   1  10 545.332 176.422   2
   0   1  10 632.418 161.951  16
   0  -1 -10 859.217 200.393  17
   0   1  11 174.165 64.4358  27
   0  -1 -11 162.930 92.2707  25
   0   1  11 403.586 156.974  31
   0  -1 -11 236.073 91.0210  24
   0   1  11 384.257 151.491   2
   0   1  11 165.999 107.387  16
   0  -1 -11 337.885 166.679  17
   0  -1 -11 209.986 93.0712  14
   0   1  12 16985.7 530.586  27
   0  -1 -12 16882.4 615.642  25
   0   1  12 17223.8 820.758  31
   0  -1 -12 15437.4 567.843  24
   0  -1 -12 17561.6 910.809  17
   0  -1 -12 15736.2 563.770  14
   0   1  12 16474.3 832.092  16
   0   1  12 15876.7 903.951   2
   0   1  13-514.353 223.517   2
   0   1  13 618.854 188.630   1
   0   1  13 195.356 120.413  31
   0  -1 -13 99.2879 91.7556  25
   0   1  13 271.987 80.8451  27
   0  -1 -13 150.789 78.7680  24
   0  -1 -13 168.858 58.9587  10
   0  -1 -13 213.067 96.7512  14
   0  -1 -13-794.992 243.668  17
   0  -1 -14 5219.93 344.255  24
   0  -1 -14 5329.38 316.799  10
   0   1  14 5714.21 322.304  27
   0  -1 -14 5356.86 368.306  25
   0  -1 -14 5522.38 357.368  14
   0  -1 -15 8693.64 414.786  24
   0  -1 -15 8599.26 380.706  10
   0   1  15 9166.02 428.848  13
   0   1  15 8655.40 379.154  27
   0  -1 -15 8691.92 453.044  25
   0  -1 -15 8192.27 426.366  14
   0  -1 -16 142.481 74.8771  24
   0   1  16 269.186 101.334  13
   0   1  16 99.0623 71.0042   8
   0   1  16 283.152 75.7761  27
   0  -1 -16 124.937 100.488  25
   0  -1 -17 1010.59 126.160  24
   0   1  17 951.693 125.947   8
   0  -1 -17 967.509 143.989  25
   0   1  17 1072.85 114.863  27
   0   1  17 986.840 133.180  13
   0   1  18 84.4662 45.6283   8
   0  -1 -18 55.7730 56.1098  25
   0   1  18 41.9039 51.2521  13
   0   2 -18 1502.11 121.358  25
   0  -2  18 1538.51 114.554  27
   0  -2  18 1511.12 116.026   8
   0   2 -17 359.135 88.1087  25
   0  -2  17 424.324 86.1105  27
   0  -2  17 477.350 94.4107   8
   0   2 -17 385.279 74.5645  10
   0   2 -17 271.182 79.6425  14
   0   2 -16 12.7250 74.3766  25
   0  -2  16 185.335 86.9493  27
   0  -2  16 175.882 64.7027  13
   0  -2  16 4.86298 71.3517   8
   0   2 -16 25.7424 70.7652  14
   0   2 -16 165.112 74.1751  24
   0  -2  15 754.685 136.155  27
   0   2 -15 812.172 148.145  25
   0  -2  15 861.865 154.491   8
   0  -2  15 381.202 88.6649  23
   0   2 -15 682.558 126.478  24
   0   2 -15 744.735 140.451  14
   0  -2  14 46338.0 908.206  22
   0  -2  14 45326.1 850.426  23
   0   2 -14 45614.5 958.459  24
   0   2 -14 46298.0 985.740  14
   0  -2  14 47402.0 957.394  27
   0   2 -14 46962.3 1044.00  25
   0  -2  13 676.048 118.480  23
   0  -2  13 749.197 138.313  22
   0   2 -13 666.004 149.332  24
   0   2 -13 897.934 162.056  14
   0   2 -13 997.187 180.334  25
   0  -2  13 627.866 139.566  27
   0  -2  12-9.98305 58.0812  23
   0  -2  12 14.1725 68.5321  22
   0   2 -12 0.62510 83.7869  24
   0   2 -12 69.6677 75.3726  14
   0   2 -12-6.99701 93.7191  25
   0   2 -12-34.1576 119.777  28
   0  -2  12 35.9867 75.5277  27
   0  -2  11 640.855 117.197  22
   0  -2  11 725.010 126.292  23
   0   2 -11 623.979 128.253  24
   0   2 -11 778.427 140.647  14
   0  -2  11 624.006 179.262   1
   0  -2  11 643.077 118.551  27
   0   2 -11 756.838 155.152  25
   0   2 -11 942.582 208.802  28
   0  -2  10 20113.4 573.754  27
   0   2 -10 20423.5 655.573  25
   0  -2  10 20046.1 552.619  23
   0   2 -10 20463.3 623.529  24
   0  -2  10 20102.2 572.174  22
   0  -2  10 20585.3 872.168   1
   0  -2  10 20441.4 810.205  16
   0   2 -10 20406.5 606.976  14
   0   2 -10 20047.2 820.378  28
   0  -2  10 19772.9 723.681  31
   0  -2   9 37714.4 1103.80   1
   0   2  -9 37705.2 1053.35  28
   0  -2   9 36603.0 910.113  31
   0   2  -9 37617.1 963.499  19
   0  -2   9 36701.8 1014.75  16
   0  -2   8 51.8066 85.0042   1
   0   2  -8-6.03151 54.2605  29
   0  -2   8 7.29946 64.8924  31
   0   2  -8 4.95523 61.0393  19
   0  -2   8 8.82552 70.3056  16
   0   2  -8 116.078 90.8993  28
   0  -2   7 20235.5 700.978   1
   0   2  -7 21296.6 654.311  19
   0  -2   7 20743.6 651.355  16
   0   2  -7 20681.3 603.153  29
   0  -2   7 21330.9 585.189  31
   0   2  -7 19462.8 662.056  28
   0  -2   6 308805. 2501.86   1
   0   2  -6 296552. 1700.93   4
   0   2  -6 298521. 2297.97  19
   0  -2   6 299632. 2262.99  16
   0   2  -6 309101. 2205.41  29
   0   2  -6 298167. 2382.60  28
   0  -2   6 298586. 1981.53  31
   0   2  -5 13210.7 323.418   4
   0  -2   5 14353.5 498.224   1
   0   2  -5 14137.3 473.947  19
   0  -2   5 13896.2 450.143  16
   0  -2   5 13259.9 381.409  31
   0   2  -5 12887.3 462.327  28
   0   2  -5 13787.2 444.559  29
   0  -2   4 108240. 1246.92   1
   0   2  -4 103765. 814.908   4
   0   2  -4 106962. 1213.77  19
   0  -2   4 104795. 1133.46  16
   0   2  -4 108377. 1171.72  29
   0   2  -4 103062. 1199.27  28
   0  -2   3 313831. 1921.52   1
   0   2  -3 315012. 1286.81   4
   0   2  -3 317722. 1944.77  19
   0  -2   3 312115. 1793.16  16
   0   2  -3 318552. 1892.31  29
   0   2  -3 311011. 1896.87  28
   0  -2   2 118284. 1089.90   1
   0   2  -2 118580. 760.345   4
   0   2  -2 116553. 1105.51  19
   0  -2   2 118180. 1004.59  16
   0   2  -2 116297. 1085.14  29
   0  -2   1 17412.9 394.650   1
   0   2  -1 17229.5 397.370  19
   0   2  -1 16863.2 395.155  29
   0   2  -1 16811.9 359.629  28
   0  -2   0 150086. 1137.40   1
   0  -2   0 151833. 848.034   3
   0   2   0 155125. 1102.84  19
   0  -2   0 146624. 1015.67  16
   0   2   0 146331. 1132.17  29
   0   2   0 151738. 950.747  28
   0   2   0 151563. 866.664  31
   0   2   1 275778. 1387.26  19
   0  -2  -1 279779. 856.434  18
   0  -2  -1 277435. 1588.49   1
   0  -2  -1 279069. 1059.96  30
   0   2   1 281403. 1082.23  28
   0   2   1 275564. 1535.94  29
   0   2   1 272978. 1303.55  31
   0  -2  -2 270950. 1104.24  18
   0   2   2 267033. 1297.43  19
   0  -2  -2 261760. 1472.75  17
   0   2   2 264293. 1737.49   2
   0  -2  -2 261825. 1657.77   1
   0   2   2 268743. 1549.74  29
   0  -2  -2 265621. 1191.39  30
   0   2   2 271640. 1458.73  31
   0   2   3 455235. 2515.44   2
   0  -2  -3 473169. 1803.58  18
   0   2   3 485954. 1647.66  19
   0  -2  -3 458210. 2132.01  17
   0   2   3 483019. 2157.52  31
   0   2   3 482508. 2140.94  29
   0  -2  -3 470071. 1825.16  30
   0  -2  -4 287522. 1645.53  18
   0  -2  -4 282832. 1853.63  17
   0  -2  -4 289373. 781.897  28
   0  -2  -4 287454. 1633.07  30
   0   2   4 285081. 1850.21  31
   0   2   4 291971. 1751.69  29
   0   2   5 51479.8 1013.11   2
   0  -2  -5 49096.5 775.421  18
   0  -2  -5 48338.2 843.915  17
   0  -2  -5 49854.4 773.736  30
   0  -2  -5 48599.7 402.152  28
   0   2   5 48718.2 842.523  31
   0   2   5 50784.2 764.128  29
   0   2   6 35380.7 910.354   2
   0  -2  -6 34623.1 727.266  18
   0  -2  -6 33598.5 778.425  17
   0   2   6 33163.9 765.911  31
   0  -2  -6 34902.3 735.206  30
   0   2   7 15929.9 665.000   2
   0  -2  -7 17595.3 578.729  18
   0  -2  -7 16234.4 600.525  17
   0  -2  -7 17370.7 578.265  30
   0   2   7 16284.0 581.720  31
   0   2   8 27347.1 935.235   2
   0  -2  -8 29471.3 816.090  18
   0  -2  -8 28000.3 856.202  17
   0   2   8 28363.4 829.782  31
   0  -2  -9 57.2167 72.3132  18
   0  -2  -9 148.153 109.172  17
   0   2  10 14766.5 693.061  31
   0   2  10 13910.9 775.679   2
   0  -2 -10 14483.5 736.682  17
   0   2  11 21708.0 893.410  31
   0  -2 -11 19957.0 641.833  25
   0  -2 -11 19506.1 571.328  10
   0  -2 -11 19295.7 613.963  24
   0   2  11 20514.0 996.880   2
   0   2  11 19534.0 865.811  16
   0  -2 -11 20544.3 932.531  17
   0  -2 -11 19426.3 610.175  14
   0   2  12 2399.86 329.511  31
   0   2  12 1944.64 173.815  27
   0  -2 -12 1922.76 218.215  25
   0  -2 -12 2022.32 190.465  10
   0  -2 -12 2211.52 224.869  24
   0   2  12 2367.72 315.867  16
   0  -2 -12 1953.80 211.768  14
   0  -2 -12 1938.00 311.260  17
   0   2  12 2637.66 396.124   2
   0   2  13 771.594 121.731  27
   0  -2 -13 752.797 142.086  25
   0  -2 -13 890.251 150.299  24
   0  -2 -13 659.096 122.524  10
   0   2  13 524.789 174.756  16
   0  -2 -13 651.159 135.506  14
   0  -2 -14 402.550 116.693  24
   0   2  14 384.223 111.459  13
   0  -2 -14 401.087 125.606  25
   0   2  14 521.270 94.6228  27
   0  -2 -15 357.621 104.850  24
   0   2  15 424.800 117.025  13
   0   2  15 389.449 96.3831   8
   0   2  15 631.568 108.962  27
   0  -2 -15 442.352 133.446  25
   0  -2 -16 745.912 124.244  24
   0   2  16 1242.08 166.680  13
   0   2  16 1306.29 150.080   8
   0  -2 -16 1099.53 174.060  25
   0  -2 -17 271.958 69.6537  24
   0   2  17 273.297 66.4269   8
   0  -2 -17 211.740 87.3620  25
   0   2  17 283.391 90.7365  13
   0  -2 -18-22.4001 58.0263  25
   0   2  18 33.5387 46.5071  13
   0   3 -17-16.8442 58.8840  14
   0   3 -17-13.7506 49.9789  10
   0  -3  17 62.8383 52.7146   8
   0   3 -17-17.5316 53.2152  25
   0  -3  17 27.0853 47.7034  27
   0  -3  16 62.9743 47.5316  23
   0   3 -16-7.15083 69.2738  14
   0  -3  16 28.4432 59.5856   8
   0   3 -16-25.1940 71.9089  25
   0  -3  16-4.84652 55.9570  27
   0   3 -15 30.1595 65.3791  24
   0  -3  15 26.0830 56.3194  23
   0   3 -15 117.524 87.1283  14
   0  -3  15 46.7000 69.4650   8
   0   3 -15 74.2436 80.7217  25
   0  -3  15 88.7026 74.7451  27
   0   3 -14 866.125 141.907  24
   0  -3  14 695.436 124.481  22
   0  -3  14 714.205 128.509  23
   0   3 -14 538.780 130.469  25
   0  -3  14 659.809 133.119  27
   0   3 -14 590.377 133.790  14
   0  -3  13 2952.69 250.990  22
   0   3 -13 2757.73 251.343  24
   0  -3  13 3014.41 243.217  23
   0  -3  13 3068.61 259.972  27
   0   3 -13 2714.50 270.579  25
   0   3 -13 3045.20 268.032  14
   0   3 -12 36546.5 894.837  24
   0  -3  12 36017.5 819.075  23
   0  -3  12 36050.9 834.063  22
   0  -3  12 36342.8 840.991  27
   0   3 -12 37412.1 960.235  25
   0   3 -12 35364.3 875.965  14
   0   3 -11 21767.1 961.112  28
   0  -3  11 22703.8 655.344  22
   0  -3  11 22397.4 637.920  23
   0   3 -11 21886.6 690.931  24
   0   3 -11 22361.3 737.507  25
   0  -3  11 21818.3 636.933  27
   0  -3  11 21736.9 978.679   1
   0   3 -11 21412.3 672.904  14
   0   3 -10 2377.66 323.899  28
   0   3 -10 1954.54 218.233  25
   0  -3  10 2171.27 203.722  27
   0  -3  10 2218.68 204.371  22
   0  -3  10 2166.57 197.463  23
   0   3 -10 2210.56 218.809  14
   0  -3  10 2099.33 294.669   1
   0   3  -9 1771.25 187.059  14
   0  -3   9 1504.63 212.052  16
   0  -3   9 1514.30 162.817  27
   0   3  -9 1292.59 228.446  28
   0   3  -9 1411.79 173.998  25
   0  -3   9 1420.60 160.660  22
   0  -3   9 1473.23 162.815  23
   0   3  -9 1767.84 236.724  19
   0   3  -9 1287.32 144.135  11
   0  -3   9 1761.60 264.189   1
   0  -3   8 32060.7 1000.64   1
   0   3  -8 30678.0 931.374  19
   0  -3   8 32170.5 913.211  16
   0   3  -8 29257.2 951.097  28
   0   3  -8 31183.0 878.640  29
   0  -3   7 7684.96 464.255   1
   0   3  -7 8153.36 466.312  19
   0  -3   7 8115.84 436.117  16
   0   3  -7 8417.96 444.116  29
   0  -3   7 8329.68 364.254  31
   0   3  -7 7748.02 460.356  28
   0  -3   6 206380. 2207.14   1
   0   3  -6 209234. 2195.14  19
   0  -3   6 215874. 2055.38  16
   0   3  -6 214265. 2119.36  29
   0   3  -6 210994. 2235.58  28
   0  -3   6 212926. 1672.47  31
   0  -3   5 77637.0 1266.10   1
   0   3  -5 76024.3 1255.55  19
   0  -3   5 76726.6 1149.07  16
   0   3  -5 76978.6 1212.42  29
   0  -3   5 75225.8 907.943  31
   0   3  -5 73691.6 1232.33  28
   0  -3   4 459165. 2849.40   1
   0   3  -4 443396. 1701.99   4
   0   3  -4 449405. 2886.51  19
   0  -3   4 452417. 2617.60  16
   0   3  -4 465218. 2871.56  28
   0   3  -4 445391. 2803.50  29
   0  -3   3 21465.8 588.533   1
   0   3  -3 21186.5 386.091   4
   0   3  -3 20900.4 595.182  19
   0  -3   3 21445.1 540.657  16
   0   3  -3 22003.2 599.056  29
   0   3  -3 22029.7 585.294  28
   0   3  -2 2051.73 128.880   4
   0  -3   2 2096.40 181.310   1
   0  -3   2 2335.91 175.503  16
   0   3  -2 2077.93 170.970  28
   0   3  -2 1957.02 181.230  29
   0  -3   1 72997.0 996.456   1
   0   3  -1 72203.7 989.078  19
   0  -3   1 70571.5 890.169  16
   0   3  -1 71793.2 889.353  28
   0  -3   0 201467. 1646.35   1
   0  -3   0 196213. 1191.05   3
   0   3   0 201104. 1577.52  19
   0  -3   0 198729. 727.797  18
   0  -3   0 196006. 1454.72  16
   0   3   0 199448. 1346.26  28
   0  -3   0 191642. 1067.23  30
   0   3   0 196513. 1219.52  31
   0   3   0 193700. 1633.60  29
   0   3   1 92282.8 1014.29  19
   0  -3  -1 91171.8 501.771  18
   0  -3  -1 91852.5 1123.25   1
   0  -3  -1 90988.2 864.049   3
   0   3   1 91026.2 808.400  28
   0  -3  -1 89614.5 720.495  30
   0   3   1 90052.9 901.878  31
   0   3   1 92212.4 1112.74  29
   0   3   2 407.608 99.2328   2
   0  -3  -2 404.421 72.2856   3
   0  -3  -2 366.085 86.3647   1
   0  -3  -2 390.041 47.2641  18
   0  -3  -2 248.495 67.0833  17
   0   3   2 432.817 93.7591  29
   0  -3  -2 402.080 57.0454  30
   0   3   3-10.8698 68.2973   2
   0  -3  -3-16.3159 47.0709   3
   0  -3  -3-10.8586 36.2599  18
   0   3   3 31.1270 41.5952  19
   0  -3  -3 14.6128 52.0959  17
   0   3   3 144.622 69.8516  29
   0  -3  -3-23.0944 41.4577  30
   0   3   4 96965.2 1438.96   2
   0  -3  -4 97986.7 958.645  18
   0  -3  -4 95379.7 1196.84  17
   0  -3  -4 96330.5 984.888  30
   0   3   4 97610.0 1204.41  31
   0   3   5 118803. 1706.74   2
   0  -3  -5 115500. 1192.29  18
   0  -3  -5 113011. 1416.17  17
   0   3   5 119263. 1383.55  29
   0   3   5 116100. 1417.98  31
   0  -3  -5 117468. 1219.84  30
   0   3   6 27331.1 877.475   2
   0  -3  -6 26784.1 643.974  18
   0  -3  -6 28425.8 766.402  17
   0  -3  -6 28033.5 669.858  30
   0   3   6 29831.5 776.910  31
   0   3   6 28583.8 699.614  29
   0   3   7 94.9157 109.114   2
   0  -3  -7 103.306 69.1678  18
   0  -3  -7 286.748 109.115  17
   0  -3  -7 50.3143 56.6812  30
   0   3   7 65.5022 60.0283  29
   0   3   7 15.4036 88.2480  31
   0   3   8 1336.46 231.784   2
   0  -3  -8 1203.68 175.929  18
   0  -3  -8 1061.40 194.634  17
   0   3   8 1212.37 197.419  31
   0  -3  -8 1291.23 181.829  30
   0   3   9 41778.2 1313.59   2
   0  -3  -9 44370.5 1217.96  17
   0   3  10-179.292 116.946  31
   0  -3 -10-126.695 75.2325  25
   0   3  10 53.8253 124.129   2
   0  -3 -10 72.5404 131.583  17
   0   3  11 181.898 131.988  31
   0  -3 -11 127.547 74.3512  24
   0  -3 -11 137.881 76.8488  25
   0   3  11 242.896 153.281   2
   0  -3 -11 155.740 151.056  17
   0   3  12 879.338 221.386  31
   0  -3 -12 451.897 122.936  25
   0  -3 -12 524.395 125.976  24
   0   3  12 438.889 230.246   2
   0   3  12 536.983 174.950  16
   0  -3 -12 442.267 182.277  17
   0  -3 -13 76.4067 76.4143  24
   0   3  13 82.3423 74.2324  13
   0  -3 -13 135.011 84.5631  25
   0  -3 -14 798.696 150.788  24
   0   3  14 373.317 106.269  13
   0   3  14 662.633 115.868   8
   0  -3 -14 585.653 150.431  25
   0  -3 -15 5331.99 329.233  24
   0   3  15 5492.66 332.279  13
   0  -3 -15 5224.04 354.427  25
   0   3  15 5304.92 280.575   8
   0   3  16 2154.39 204.022  13
   0  -3 -16 1953.08 185.753  24
   0  -3 -16 2318.40 223.208  25
   0  -3 -17 222.435 69.3950  24
   0   3  17 228.878 74.8157  13
   0  -3 -17 267.154 87.8749  25
   0   3  18 66.4654 48.3745  13
   0  -3 -18 21.5662 45.3261  25
   0  -4  17-33.2710 39.3084  27
   0   4 -16 1009.16 124.514  25
   0  -4  16 903.724 110.880  27
   0  -4  16 806.776 89.7447  12
   0  -4  16 919.770 104.502  23
   0   4 -16 1079.70 125.348  14
   0  -4  16 877.253 102.521   8
   0   4 -15 459.926 107.998  25
   0  -4  15 496.205 100.691  27
   0  -4  15 573.521 100.389  12
   0  -4  15 552.067 106.826  22
   0  -4  15 445.091 97.1558  23
   0   4 -15 506.912 109.040  14
   0  -4  15 514.953 98.8182   8
   0  -4  14 108.582 81.6587  22
   0   4 -14 110.379 88.9577  24
   0  -4  14 81.7294 78.8422  23
   0  -4  14 9.55973 78.7525  27
   0   4 -14-74.8954 98.4381  25
   0   4 -14 61.4845 78.2248  14
   0  -4  14 13.5744 61.2775   8
   0   4 -13 4746.00 318.054  24
   0  -4  13 4447.65 294.176  23
   0  -4  13 5117.37 320.199  22
   0  -4  13 4958.90 309.901  27
   0   4 -13 5089.34 356.694  25
   0   4 -13 4512.22 312.445  14
   0  -4  13 4921.90 304.651   8
   0  -4  12-55.9848 84.8313  22
   0   4 -12 58.4759 69.0586  24
   0  -4  12-54.6661 87.6473  23
   0   4 -12-28.1010 73.0974  14
   0  -4  12-41.9066 78.8075  27
   0  -4  11 29214.2 755.068  23
   0  -4  11 28590.7 759.841  22
   0   4 -11 29977.4 826.921  24
   0   4 -11 28278.9 791.111  14
   0  -4  11 28109.3 703.638  20
   0   4 -11 30106.8 868.249  25
   0  -4  11 29615.5 742.401  27
   0  -4  10 19549.0 925.506   1
   0   4 -10 21008.7 963.047  28
   0   4 -10 21076.6 712.157  25
   0  -4  10 21411.1 616.566  27
   0  -4  10 20911.9 637.390  22
   0  -4  10 20347.9 619.350  23
   0  -4  10 20328.7 603.824  20
   0   4 -10 19588.5 886.015  19
   0   4 -10 20530.4 672.096  14
   0  -4   9 3386.00 380.292   1
   0   4  -9 3282.59 370.206  28
   0  -4   9 2666.26 218.352  27
   0   4  -9 2793.28 263.609  25
   0   4  -9 3051.51 230.524  11
   0  -4   9 3297.90 245.386  23
   0  -4   9 2821.99 234.829  22
   0   4  -9 3373.17 369.830  19
   0  -4   9 3016.74 231.632  20
   0   4  -9 3385.40 272.533  14
   0  -4   8 10299.6 604.616   1
   0   4  -8 10490.1 624.933  28
   0   4  -8 10178.8 570.730  29
   0   4  -8 11253.3 493.802  25
   0   4  -8 9734.90 392.223  11
   0  -4   8 10788.8 427.838  22
   0  -4   8 10805.4 420.914  23
   0  -4   8 10488.7 420.067  20
   0   4  -8 10063.4 599.282  19
   0   4  -8 9981.94 440.193  14
   0  -4   8 10231.1 543.311  16
   0  -4   7 407.066 131.886   1
   0   4  -7 365.696 134.834  29
   0   4  -7 416.104 139.619  19
   0  -4   7 355.331 117.763  16
   0   4  -7 320.154 138.577  28
   0  -4   6 8203.69 483.011   1
   0   4  -6 8364.02 501.734  19
   0  -4   6 8224.17 440.366  16
   0   4  -6 7236.68 463.926  28
   0   4  -6 8143.28 475.151  29
   0  -4   5 12815.6 574.514   1
   0   4  -5 11834.8 566.099  19
   0  -4   5 11916.2 504.588  16
   0   4  -5 12295.0 567.128  29
   0   4  -5 11354.5 542.396  28
   0  -4   4 101374. 1519.54   1
   0   4  -4 100458. 1575.02  19
   0  -4   4 104013. 1410.73  16
   0   4  -4 100538. 1497.60  28
   0   4  -4 102538. 1566.65  29
   0  -4   3 7647.49 408.534   1
   0   4  -3 7557.34 266.978   4
   0   4  -3 8207.61 436.933  19
   0  -4   3 8065.25 383.685  16
   0   4  -3 7795.07 394.774  28
   0   4  -3 7750.13 425.375  29
   0  -4   2 7264.81 387.969   1
   0   4  -2 6861.47 277.019   4
   0   4  -2 6970.74 390.372  29
   0   4  -2 7493.55 360.465  28
   0   4  -2 7239.81 391.915  19
   0  -4   2 7037.62 346.533  16
   0  -4   1 552.882 124.394   1
   0   4  -1 600.510 131.684  29
   0  -4   1 563.708 76.8620  30
   0  -4   1 685.046 116.241  16
   0   4  -1 537.991 104.173  28
   0  -4   0 5857.14 239.273   3
   0  -4   0 5631.34 329.906   1
   0   4   0 5298.40 307.001  19
   0  -4   0 5507.96 295.012  16
   0   4   0 5641.16 339.493  29
   0   4   0 5558.56 267.996  28
   0  -4   0 5529.48 207.556  30
   0   4   1 237787. 1965.62  19
   0  -4  -1 235610. 1877.10  17
   0  -4  -1 233751. 1571.52   3
   0  -4  -1 243153. 2150.16   1
   0   4   1 232661. 1652.71  31
   0  -4  -1 238391. 1317.17  30
   0   4   1 233632. 1569.55  28
   0   4   1 243107. 2159.72  29
   0  -4  -2 107445. 1296.45  17
   0   4   2 111533. 1292.39  19
   0  -4  -2 110201. 1496.37   1
   0   4   2 105276. 1519.57   2
   0  -4  -2 104710. 1143.48   3
   0   4   2 107927. 1453.04  29
   0  -4  -2 110835. 939.686  30
   0   4   2 107997. 1211.49  31
   0  -4  -3 36074.3 735.899   3
   0   4   3 36529.4 944.174   2
   0   4   3 37137.9 726.492  19
   0  -4  -3 35896.3 782.482  17
   0   4   3 37618.6 766.192  31
   0   4   3 36078.7 853.753  29
   0  -4  -3 36446.1 581.740  30
   0   4   4 324384. 2973.31   2
   0  -4  -4 322094. 2410.22   3
   0  -4  -4 330568. 1694.01  18
   0   4   4 336166. 2095.05  19
   0  -4  -4 327100. 2485.04  17
   0   4   4 327754. 2422.30  31
   0  -4  -4 321249. 1902.45  30
   0   4   4 321560. 2581.41  29
   0   4   5 87050.1 1623.55   2
   0  -4  -5 88640.0 1377.51   3
   0  -4  -5 87185.9 1012.59  18
   0  -4  -5 88696.1 1381.51  17
   0   4   5 92671.7 1392.99  31
   0  -4  -5 89530.6 1103.79  30
   0   4   5 91374.9 1406.18  29
   0  -4  -6 130303. 1805.70   3
   0   4   6 124060. 2034.06   2
   0  -4  -6 124127. 1355.03  18
   0  -4  -6 125722. 1745.62  17
   0   4   6 123784. 1675.37  29
   0  -4  -6 127279. 1458.06  30
   0  -4  -7 28204.6 912.985   3
   0   4   7 28077.5 1028.62   2
   0  -4  -7 27269.4 710.114  18
   0  -4  -7 27898.4 881.403  17
   0  -4  -7 29448.7 772.415  30
   0   4   7 28831.9 818.422  29
   0   4   7 30308.4 911.795  31
   0   4   8 19935.8 785.508  31
   0  -4  -8 20120.4 695.628  30
   0  -4  -8 18547.6 771.478  17
   0   4   8 18039.3 877.187   2
   0  -4  -8 20057.8 828.659   3
   0   4   9 4406.79 460.144   2
   0  -4  -9 5055.55 454.577   3
   0   4   9 4639.61 413.158  31
   0  -4  -9 4058.55 279.158  25
   0   4   9 4551.67 279.180  13
   0  -4  -9 4102.10 278.272  24
   0  -4  -9 4298.97 304.952   7
   0  -4  -9 4146.15 404.358  17
   0  -4 -10 6474.56 545.483   3
   0   4  10 6780.97 608.624   2
   0   4  10 7832.19 560.102  31
   0  -4 -10 7181.25 389.495  25
   0   4  10 6953.99 354.417  13
   0  -4 -10 6780.56 369.939  24
   0  -4 -10 6713.37 389.417   7
   0  -4 -10 7413.27 564.878  17
   0  -4 -11 171.108 149.029   3
   0   4  11 594.672 231.482   2
   0   4  11 339.757 173.547  31
   0  -4 -11 227.001 92.0472  25
   0   4  11 60.8625 73.2925  13
   0  -4 -11 125.004 80.7200  24
   0  -4 -11 244.015 139.559  17
   0  -4 -11 213.693 90.5272   7
   0  -4 -12 67.7020 81.6483  24
   0   4  12 32.0029 74.7276  13
   0  -4 -12 31.6697 57.5066   7
   0  -4 -12 187.451 105.226  25
   0  -4 -13 229.973 96.3358  24
   0   4  13 303.285 93.9505  13
   0  -4 -13 357.825 104.881   7
   0  -4 -13 305.896 119.435  25
   0  -4 -14 101.586 88.1970  24
   0   4  14 97.5696 81.9703  13
   0  -4 -14 243.320 106.133  25
   0   4  15 3786.02 271.293  13
   0  -4 -15 3726.67 275.988  24
   0  -4 -15 3967.81 303.771  25
   0  -4 -16 518.851 101.630  24
   0   4  16 599.178 111.802  13
   0  -4 -16 825.266 146.886  25
   0  -4 -17 40.7122 55.0874  24
   0   4  17 103.976 58.0770  13
   0  -4 -17 34.4851 57.3057  25
   0   4  18 17.9974 31.9018  13
   0  -4 -18 14.3913 37.7616  25
   0  -5  16 137.231 42.2063  23
   0   5 -16 73.5113 46.5977  14
   0  -5  16 44.6513 36.3662  27
   0  -5  15 1797.12 147.968  23
   0  -5  15 1674.02 139.189  12
   0   5 -15 1963.90 164.061  14
   0   5 -15 1645.65 158.354  25
   0  -5  15 1770.06 140.587  27
   0   5 -14 108.462 77.6442  25
   0  -5  14 59.1956 58.3201  27
   0  -5  14 95.4187 71.1266  12
   0   5 -14 282.403 89.3434  24
   0  -5  14 32.9590 65.0870  22
   0  -5  14 182.718 82.3958  23
   0   5 -14 152.261 82.7548  14
   0  -5  14 28.7183 55.3639   8
   0  -5  13-21.9739 73.9026  23
   0   5 -13 56.3133 67.9026  24
   0  -5  13-55.8268 96.9427  22
   0   5 -13 30.0520 76.6528  14
   0  -5  13-1.02509 69.7848   8
   0  -5  13 19.3814 62.4843  27
   0   5 -13 36.1790 80.1145  25
   0  -5  12 3467.54 248.277  27
   0   5 -12 3474.32 300.786  25
   0   5 -12 3140.47 268.446  14
   0  -5  12 3216.71 257.579  23
   0  -5  12 3334.48 262.881  22
   0   5 -12 3289.26 275.157  24
   0  -5  12 3203.54 236.450  20
   0  -5  12 3131.12 230.103   8
   0   5 -11 2358.45 243.965  24
   0  -5  11 2421.53 227.683  23
   0  -5  11 2369.98 228.345  22
   0   5 -11 2870.97 279.490  25
   0  -5  11 2269.29 210.459  27
   0  -5  11 2308.25 213.676  20
   0   5 -11 2545.90 248.243  14
   0  -5  10 25567.7 727.215  22
   0  -5  10 25418.7 709.257  23
   0  -5  10 26244.1 673.836  27
   0   5 -10 26673.2 825.430  25
   0  -5  10 25004.4 702.807  20
   0   5 -10 26693.0 782.611  14
   0   5  -9 2962.20 267.757  14
   0  -5   9 2619.48 210.843  27
   0   5  -9 2900.65 375.826  28
   0   5  -9 2574.44 264.926  25
   0  -5   9 2870.66 242.798  23
   0  -5   9 2895.51 247.042  22
   0  -5   9 2863.54 244.927  20
   0   5  -9 2923.31 374.808  19
   0  -5   9 3257.40 376.274   1
   0  -5   8 34.8419 122.315   1
   0   5  -8 103.291 79.1599  25
   0  -5   8 315.250 74.8631  27
   0   5  -8 56.2191 124.438  28
   0   5  -8 213.114 70.6541  11
   0  -5   8 306.600 81.2498  22
   0  -5   8 148.958 73.0511  23
   0   5  -8 344.404 124.635  19
   0  -5   8 198.276 82.3488  20
   0   5  -8 84.8896 84.9433  14
   0  -5   7 1802.66 261.514   1
   0   5  -7 1457.87 230.298  29
   0   5  -7 1908.02 276.025  28
   0  -5   7 2173.35 199.057  23
   0  -5   7 1801.43 184.641  22
   0   5  -7 1827.40 274.289  19
   0  -5   7 2021.53 205.564  20
   0   5  -7 1500.35 160.542  11
   0   5  -7 1838.65 204.049  14
   0  -5   7 1824.04 245.003  16
   0  -5   6 1582.19 241.843   1
   0  -5   6 1845.30 186.395  20
   0   5  -6 2035.84 285.628  19
   0  -5   6 1761.43 226.907  16
   0   5  -6 1705.61 189.513  14
   0   5  -6 1892.27 270.583  28
   0   5  -6 1752.22 257.737  29
   0  -5   5 40980.0 1131.08   1
   0   5  -5 41717.8 1193.62  19
   0  -5   5 43546.7 1056.42  16
   0   5  -5 41651.6 1176.87  29
   0   5  -5 40392.5 1119.00  28
   0  -5   4 4763.46 377.972   1
   0   5  -4 4666.73 389.517  29
   0   5  -4 4723.62 366.462  28
   0   5  -4 4559.94 390.134  19
   0  -5   4 5148.45 357.510  16
   0  -5   3 8.46994 66.1338   1
   0   5  -3 163.160 99.2161  29
   0  -5   3 17.8165 76.2203  16
   0   5  -3 121.428 69.1145  28
   0  -5   2 1205.62 192.709   1
   0   5  -2 1315.05 200.568  19
   0  -5   2 1737.35 202.249  16
   0   5  -2 1458.21 187.738  28
   0   5  -2 1263.20 200.387  29
   0  -5   1 88085.7 1492.91   1
   0   5  -1 88704.1 1291.51  28
   0   5  -1 87373.8 1549.59  29
   0   5  -1 90960.3 1504.51  19
   0  -5   1 90091.8 1370.10  16
   0   5   0 24.3583 103.824  29
   0   5   0-157.776 95.8501  19
   0  -5   0 136.420 106.664   1
   0   5   0-20.3059 68.5763  28
   0   5   1 97136.3 1594.09  29
   0  -5  -1 97340.8 1387.32  17
   0   5   1 94087.9 1438.72  19
   0  -5  -1 95539.2 1564.50   1
   0   5   1 98549.5 1163.81  28
   0  -5  -2 144420. 1717.98  17
   0   5   2 145911. 1724.55  19
   0   5   2 142760. 2028.08   2
   0  -5  -2 141974. 1435.43   3
   0  -5  -2 142779. 1956.29   1
   0   5   2 141495. 1924.69  29
   0   5   2 142961. 1534.41  31
   0  -5  -3 83560.0 1192.66   3
   0   5   3 82969.1 1619.15   2
   0   5   3 90456.6 1314.36  19
   0  -5  -3 86635.1 1371.31  17
   0   5   3 87548.4 1285.18  31
   0   5   3 84801.9 1493.18  29
   0   5   4 4572.91 408.217   2
   0  -5  -4 4430.72 305.878   3
   0   5   4 4483.44 291.941  19
   0  -5  -4 4229.80 321.726  17
   0   5   4 4534.93 319.547  31
   0   5   4 4325.50 350.749  29
   0   5   5 10955.9 563.133  29
   0   5   5 12311.4 553.797  31
   0  -5  -5 11830.4 558.053  17
   0  -5  -5 11784.4 526.334   3
   0   5   5 11524.2 659.996   2
   0   5   6 33897.9 971.938  31
   0   5   6 32564.8 978.901  29
   0  -5  -6 31433.4 960.368  17
   0  -5  -6 34593.0 974.682   3
   0   5   6 31046.4 1134.81   2
   0   5   7 14008.0 669.889  31
   0   5   7 13172.6 633.069  29
   0  -5  -7 12600.4 650.367  17
   0   5   7 13317.8 778.596   2
   0  -5  -7 13724.5 663.526   3
   0  -5  -8 1081.12 217.771   3
   0   5   8 1259.69 275.967   2
   0   5   8 1243.44 231.332  31
   0  -5  -8 1160.69 162.200  25
   0  -5  -8 1272.34 156.729  26
   0   5   8 1367.33 155.000  13
   0  -5  -8 1156.76 157.464  24
   0  -5  -8 1174.29 172.722   7
   0  -5  -8 1332.94 228.249  17
   0   5   9 1424.52 297.086   2
   0  -5  -9 1912.67 296.798   3
   0  -5  -9 1556.65 196.900  25
   0  -5  -9 1610.43 178.030  26
   0  -5  -9 1523.90 187.510  24
   0   5   9 1768.13 284.933  31
   0   5   9 1569.67 176.697  13
   0  -5  -9 1606.49 200.606   7
   0  -5  -9 1725.72 283.540  17
   0   5  10 14633.5 930.631   2
   0  -5 -10 15391.0 832.251   3
   0  -5 -10 13823.8 518.445  26
   0  -5 -10 14599.2 569.385  24
   0  -5 -10 14254.9 571.613  25
   0   5  10 14320.0 778.974  31
   0   5  10 14274.8 522.067  13
   0  -5 -10 15128.1 844.261  17
   0  -5 -10 14674.0 600.122   7
   0  -5 -11 25882.4 763.944  24
   0  -5 -11 26452.3 789.084  25
   0   5  11 26406.8 711.639  13
   0  -5 -11 26202.1 809.158   7
   0  -5 -11 26397.6 1130.09   3
   0  -5 -12 996.233 164.651  24
   0   5  12 928.527 149.579  13
   0  -5 -12 859.520 167.649  25
   0  -5 -12 768.229 157.472   7
   0  -5 -13 235.357 106.299  24
   0   5  13 95.1108 76.9330  13
   0  -5 -13 59.5640 72.8179   7
   0  -5 -13 30.2099 103.614  25
   0   5  14 3164.07 241.552  13
   0  -5 -14 3079.54 258.248  24
   0  -5 -14 3265.27 281.315  25
   0  -5 -14 2786.99 238.153   7
   0  -5 -15 853.778 138.194  24
   0   5  15 1092.27 139.983  13
   0  -5 -15 904.293 154.899  25
   0  -5 -16 135.822 73.6266  24
   0  -5 -16 28.8656 73.0481  25
   0   5  16 18.7125 51.4167  13
   0   5  17 231.718 59.3093  21
   0   5  17-11.2733 40.6348  13
   0  -6  15 1429.79 110.585  23
   0  -6  15 1568.44 110.752  12
   0   6 -15 1347.27 111.356  14
   0  -6  14-57.1721 62.8897  22
   0  -6  14 26.6456 48.8575  23
   0  -6  14 170.739 61.8344  12
   0   6 -14 182.670 73.6791  25
   0  -6  14 53.4415 36.5345  27
   0   6 -14 38.8711 53.6810  14
   0  -6  13 80.0060 50.5214  27
   0   6 -13 117.761 82.0467  25
   0  -6  13 18.7189 62.8005  12
   0  -6  13 55.0542 69.5423  23
   0   6 -13 105.814 55.7916  24
   0  -6  13 31.5793 65.6797  22
   0  -6  13-17.6761 62.0718  20
   0   6 -13 47.4497 73.0723  14
   0   6 -12 647.835 137.824  25
   0  -6  12 537.837 99.5589  27
   0  -6  12 768.162 139.935  12
   0  -6  12 733.328 131.873  22
   0   6 -12 704.148 131.815  24
   0  -6  12 724.440 130.199  23
   0  -6  12 723.626 117.840  20
   0   6 -12 658.898 133.474  14
   0  -6  11 5025.32 317.713  22
   0  -6  11 4895.75 307.381  23
   0   6 -11 4942.48 330.276  24
   0   6 -11 5011.68 351.215  25
   0  -6  11 4546.11 263.993  27
   0  -6  11 4905.83 302.340  20
   0   6 -11 5050.64 334.874  14
   0  -6  10 9840.20 439.554  23
   0  -6  10 10452.9 464.573  22
   0   6 -10 10276.0 509.747  25
   0  -6  10 9012.91 431.118  20
   0   6 -10 9897.11 479.632  14
   0  -6   9 475.266 114.179  23
   0  -6   9 562.048 126.994  22
   0   6  -9 314.948 129.877  25
   0  -6   9 590.746 126.688  20
   0   6  -9 637.841 143.863  14
   0   6  -8 16026.7 868.802  28
   0   6  -8 16372.0 648.613  25
   0  -6   8 15862.9 550.741  23
   0  -6   8 16161.9 575.448  22
   0  -6   8 15587.6 576.436  20
   0   6  -8 15887.7 883.962  19
   0   6  -8 16404.6 626.301  14
   0  -6   7 5531.75 333.743   9
   0   6  -7 5575.52 499.358  28
   0   6  -7 5614.73 506.876  29
   0   6  -7 5069.92 284.303  11
   0  -6   7 5374.70 332.297  22
   0  -6   7 5706.22 326.305  23
   0   6  -7 5387.85 359.899  14
   0  -6   7 5841.55 356.184  20
   0   6  -7 5936.50 546.452  19
   0  -6   7 5359.86 488.852   1
   0  -6   6 4272.43 298.384   9
   0  -6   6 4598.12 439.854   1
   0   6  -6 4541.63 452.088  29
   0   6  -6 4350.07 424.193  28
   0  -6   6 4204.29 298.780  32
   0  -6   6 4402.68 279.629  23
   0  -6   6 4689.13 303.325  22
   0   6  -6 4445.08 452.142  19
   0  -6   6 4726.94 313.364  20
   0  -6   6 4303.82 378.975  16
   0   6  -6 4973.65 343.588  14
   0  -6   5 9932.44 446.989   9
   0  -6   5 10632.3 647.182   1
   0   6  -5 10756.0 637.553  28
   0  -6   5 10244.1 458.943  32
   0   6  -5 10667.6 670.332  29
   0  -6   5 10939.1 444.807  22
   0  -6   5 10619.4 413.855  23
   0  -6   5 10115.1 446.343  20
   0   6  -5 9892.61 652.383  19
   0  -6   5 10163.2 564.336  16
   0   6  -5 10828.5 492.475  14
   0  -6   4 6276.38 357.114   9
   0  -6   4 6666.59 369.006  32
   0   6  -4 5975.99 450.907  28
   0   6  -4 5717.66 485.504  29
   0  -6   4 5894.44 470.517   1
   0  -6   4 6436.43 334.726  22
   0   6  -4 6249.57 505.043  19
   0  -6   4 6100.35 337.630  20
   0   6  -4 6925.28 384.723  14
   0  -6   4 5768.39 416.615  16
   0   6  -3-67.4468 108.856  29
   0  -6   3-304.644 127.715   1
   0   6  -3 167.122 89.3948  28
   0   6  -3 38.2227 144.102  19
   0  -6   3 15.3615 85.2863  16
   0   6  -2 40298.7 1223.70  29
   0   6  -2 40854.6 1040.48  28
   0  -6   2 40190.5 1165.29   1
   0   6  -2 41499.2 1193.29  19
   0  -6   2 42347.9 1072.16  16
   0  -6   1 65.1426 91.9679   1
   0   6  -1 17.5372 78.8077  28
   0   6  -1 37.9106 96.1068  19
   0   6  -1 11.0795 94.2929  29
   0  -6   0 3130.09 327.880   1
   0   6   0 2826.28 241.419  28
   0  -6   0 2775.87 276.029  17
   0   6   0 2915.31 304.383  19
   0   6   0 2871.95 329.321  29
   0   6   1 904.233 197.299   2
   0  -6  -1 734.709 167.723   1
   0   6   1 831.024 165.557  19
   0  -6  -1 871.221 163.748  17
   0   6   1 1259.50 230.193  29
   0  -6  -2 5419.63 387.803  17
   0   6   2 5735.54 405.096  19
   0  -6  -2 5912.11 460.297   1
   0   6   2 5883.69 477.117   2
   0   6   2 6065.01 464.106  29
   0   6   3 556.030 178.599   2
   0   6   3 536.253 129.893  19
   0  -6  -3 349.498 130.679  17
   0   6   3 352.949 142.584  29
   0   6   4 3981.85 384.763  29
   0   6   4 4176.31 329.826  31
   0  -6  -4 4004.73 354.077  17
   0   6   4 3743.67 413.391   2
   0   6   5 458.401 204.173   2
   0   6   5 15.2885 95.0653  29
   0   6   5 320.317 128.537  31
   0  -6  -5 195.836 88.3086  24
   0  -6  -5 245.710 85.2454   7
   0  -6  -5 46.6669 103.524  17
   0   6   6 36078.5 1325.01   2
   0   6   6 35487.6 1151.96  29
   0   6   6 35983.4 1061.40  31
   0  -6  -6 35320.0 884.472   7
   0  -6  -6 36276.2 1120.36  17
   0  -6  -6 36585.1 877.548  24
   0  -6  -6 36032.0 847.330  26
   0   6   7 23301.8 1118.59   2
   0   6   7 25407.5 942.151  31
   0   6   7 26366.9 999.532  29
   0  -6  -7 24478.2 709.498  26
   0  -6  -7 25057.8 741.675  25
   0  -6  -7 24643.9 738.300  24
   0  -6  -7 24820.7 761.157   7
   0  -6  -7 26059.6 990.082  17
   0   6   8 1184.81 286.317   2
   0   6   8 836.024 189.363  31
   0  -6  -8 779.593 133.846  26
   0  -6  -8 781.528 152.017  25
   0   6   8 766.905 118.994  13
   0  -6  -8 823.742 152.734  24
   0  -6  -8 885.522 162.993   7
   0  -6  -8 724.211 192.293  17
   0   6   9 27657.4 1291.64   2
   0   6   9 29365.5 1112.41  31
   0  -6  -9 29132.9 774.221  26
   0  -6  -9 29952.9 832.565  24
   0  -6  -9 28274.6 819.500  25
   0  -6  -9 29566.3 1157.15  17
   0  -6  -9 27851.6 846.335   7
   0   6   9 27900.7 701.546  13
   0   6  10 9858.49 431.309  13
   0  -6 -10 10427.7 500.249  24
   0  -6 -10 10496.3 464.440  26
   0  -6 -10 10036.1 497.656  25
   0  -6 -10 9779.84 510.197   7
   0  -6 -11 1194.00 183.158  24
   0   6  11 1096.84 156.891  13
   0  -6 -11 1330.51 201.587   7
   0  -6 -11 1064.93 178.739  25
   0   6  12 6549.40 345.154  13
   0  -6 -12 6706.27 410.097  25
   0  -6 -12 6948.38 400.472  24
   0  -6 -12 7172.40 420.800   7
   0  -6 -13 77.6710 87.3372  24
   0   6  13 222.626 80.8372  13
   0  -6 -13 174.829 107.862  25
   0  -6 -13 296.902 110.688   7
   0  -6 -14-41.8836 87.6918  24
   0   6  14 120.025 68.9255  13
   0  -6 -14 55.1200 80.0210  25
   0  -6 -14 100.315 71.9900   7
   0   6  15 191.082 64.1852  13
   0  -6 -15 133.076 68.3237   7
   0  -6 -15 255.864 77.8434  24
   0  -6 -16 13.1055 56.1126  24
   0   6  16-12.4248 30.3489  13
   0   6  16-97.7719 59.5190  21
   0  -7  14 1147.20 96.5903  23
   0  -7  14 1106.67 94.3570  12
   0   7 -13 96.7166 65.4184  25
   0  -7  13 232.931 67.6971  12
   0  -7  13 192.129 63.8193  23
   0  -7  13 82.1692 58.4294  22
   0  -7  13 175.974 48.7988  20
   0   7 -13 177.996 59.4144  14
   0   7 -12 375.385 97.2191  25
   0  -7  12 398.750 93.9183  12
   0  -7  12 457.313 93.5634  23
   0   7 -12 451.882 96.4734  24
   0  -7  12 475.858 93.7764  22
   0  -7  12 599.655 95.1941  20
   0   7 -12 449.869 100.018  14
   0   7 -11 596.312 128.629  25
   0  -7  11 608.897 118.323  12
   0   7 -11 874.604 141.517  24
   0  -7  11 709.025 125.351  22
   0  -7  11 539.541 110.399  23
   0  -7  11 574.437 115.612  20
   0   7 -11 579.374 121.894  14
   0   7 -10 224.400 99.9202  25
   0  -7  10 201.768 90.2344  12
   0  -7  10 169.333 91.0946  23
   0  -7  10 177.912 86.9718  22
   0  -7  10 139.707 80.3937  20
   0   7 -10 100.040 86.3365  14
   0   7  -9-18.2128 82.6600  25
   0  -7   9-50.7912 77.2320  12
   0  -7   9-50.8949 81.0282  22
   0  -7   9 114.974 78.8834  23
   0  -7   9-19.9737 78.7864  20
   0   7  -9-7.81599 76.0818  14
   0   7  -8 17055.4 636.390  14
   0   7  -8 16793.8 660.922  25
   0  -7   8 17098.9 561.630  23
   0  -7   8 16886.0 583.865  22
   0  -7   8 17162.4 593.794  12
   0  -7   8 16067.6 589.148  20
   0  -7   8 16751.2 564.997   9
   0   7  -7 9507.37 487.776  14
   0  -7   7 9032.13 428.262  22
   0  -7   7 8790.07 402.916  23
   0  -7   7 9396.43 437.383  12
   0  -7   7 8306.84 431.099  20
   0  -7   7 8738.79 431.197   9
   0   7  -6 3288.10 292.833  14
   0  -7   6 2897.09 246.657  12
   0  -7   6 3141.81 243.404  23
   0  -7   6 3051.47 253.506  22
   0  -7   6 2997.20 262.251  20
   0  -7   6 3047.54 264.559   9
   0  -7   5 21365.5 689.035   9
   0  -7   5 20787.8 692.038  32
   0   7  -5 20020.8 1007.35  29
   0   7  -5 19521.1 899.675  28
   0  -7   5 20602.2 620.253  12
   0  -7   5 18907.2 923.990   1
   0  -7   5 21494.0 597.392  23
   0  -7   5 19984.3 619.489  22
   0   7  -5 20575.7 1018.27  19
   0  -7   5 20139.3 656.838  20
   0   7  -5 20755.8 717.105  14
   0  -7   4 20741.8 685.693   9
   0  -7   4 19884.7 936.784   1
   0   7  -4 19881.4 876.902  28
   0   7  -4 22200.1 1043.02  29
   0  -7   4 20276.9 679.141  32
   0  -7   4 21072.0 607.735  12
   0  -7   4 20122.6 617.315  22
   0  -7   4 20620.0 656.937  20
   0   7  -4 20972.0 992.250  19
   0   7  -4 21093.6 720.857  14
   0  -7   3 11621.0 516.352   9
   0  -7   3 12212.9 727.173   1
   0  -7   3 12838.7 540.826  32
   0   7  -3 12859.4 784.497  29
   0   7  -3 11868.4 640.150  28
   0  -7   3 12044.6 450.136  12
   0  -7   3 13197.6 487.842  22
   0   7  -3 12673.1 760.190  19
   0  -7   3 12819.1 508.252  20
   0   7  -3 12406.1 551.705  14
   0  -7   2 4362.70 322.862  32
   0   7  -2 4766.77 480.613  29
   0   7  -2 4136.56 367.573  28
   0  -7   2 4097.39 430.608   1
   0  -7   2 4208.88 274.259  22
   0  -7   2 4225.81 288.668  20
   0  -7   2 3957.88 376.441  17
   0   7  -2 4531.10 446.082  19
   0  -7   2 4822.54 332.115   9
   0  -7   1 297.937 93.9162   9
   0  -7   1 198.807 97.5911  32
   0   7  -1 356.946 156.638  29
   0  -7   1 360.228 123.333  26
   0  -7   1 298.846 131.848   1
   0  -7   1 283.746 89.5323  22
   0  -7   1 22.2397 93.0932  20
   0   7  -1-9.30437 150.088  19
   0  -7   1 310.161 124.082  17
   0  -7   0 54766.8 1105.01  26
   0  -7   0 54633.9 1085.28  32
   0   7   0 50722.4 1506.31  29
   0  -7   0 51604.5 1465.33   1
   0   7   0 51241.8 1498.87   2
   0   7   0 51357.7 1384.95  19
   0  -7   0 52187.6 1291.27  17
   0  -7   0 50740.8 923.484  20
   0  -7   0 53931.6 1083.45   9
   0  -7  -1 10248.0 484.151  26
   0  -7  -1 10257.2 473.154  32
   0   7   1 9829.46 665.780  29
   0  -7  -1 9962.73 660.732   1
   0   7   1 9412.78 664.176   2
   0   7   1 9328.44 428.349  21
   0   7   1 9049.71 579.221  19
   0  -7  -1 9684.46 564.051  17
   0  -7  -1 10112.3 469.093   9
   0  -7  -2 164.454 73.0906   9
   0  -7  -2 118.551 68.6247   7
   0  -7  -2 103.877 87.2661  26
   0  -7  -2 304.020 106.426  32
   0   7   2-25.7065 78.6892  29
   0   7   2-66.5376 137.219   2
   0   7   2 86.6629 87.2867  19
   0   7   2-43.7671 60.0654  21
   0  -7  -2-187.620 107.143  17
   0  -7  -3 2498.18 235.333   9
   0  -7  -3 2673.05 244.737   7
   0  -7  -3 2885.36 256.026  26
   0  -7  -3 3017.71 251.588  32
   0   7   3 2348.92 330.385  29
   0   7   3 2351.57 361.130   2
   0   7   3 2858.18 244.809  21
   0  -7  -3 2855.39 321.712  17
   0  -7  -4 5329.54 332.278   9
   0  -7  -4 4736.94 335.015   7
   0  -7  -4 5596.96 362.745  26
   0  -7  -4 5366.83 335.910  32
   0   7   4 5508.16 504.486  29
   0   7   4 5422.22 545.662   2
   0   7   4 5516.79 344.629  21
   0  -7  -4 5662.58 456.371  17
   0  -7  -5 8819.59 411.575   9
   0  -7  -5 8342.54 449.221   7
   0  -7  -5 8392.66 454.226  24
   0  -7  -5 8798.14 453.890  26
   0  -7  -5 8300.83 406.086  32
   0   7   5 7856.75 597.520  29
   0   7   5 9154.18 704.794   2
   0   7   5 8112.13 427.234  21
   0  -7  -5 7899.10 551.887  17
   0   7   6 4017.00 480.856   2
   0   7   6 3929.22 418.406  29
   0  -7  -6 4274.01 420.252  17
   0  -7  -6 4176.54 327.533   7
   0  -7  -6 4037.15 312.283  26
   0  -7  -6 4322.63 337.717  24
   0  -7  -7 34940.7 1219.76  17
   0  -7  -7 36371.6 949.889  24
   0  -7  -7 36163.7 904.720  26
   0   7   7 36996.6 1476.16   2
   0  -7  -7 35077.5 827.523   6
   0  -7  -7 34889.1 936.638   7
   0  -7  -8 2450.62 261.536   7
   0  -7  -8 2848.63 274.952  24
   0  -7  -8 2558.43 248.460  26
   0  -7  -9 1511.28 206.176  24
   0  -7  -9 1445.93 206.612   7
   0  -7  -9 1552.50 191.677  26
   0  -7 -10 840.219 164.004  24
   0  -7 -10 745.319 135.378  26
   0  -7 -10 961.864 172.645   7
   0  -7 -11 844.295 154.281  24
   0   7  11 733.081 118.769  13
   0  -7 -11 851.611 131.194  26
   0  -7 -11 877.876 165.801   7
   0  -7 -12 85.3314 89.3181  24
   0   7  12 73.7386 48.1721  13
   0  -7 -12-101.533 103.080   7
   0  -7 -13 3.36974 81.2681  24
   0   7  13 124.159 47.1271  13
   0   7  13-22.6972 89.9326  21
   0  -7 -13 81.6076 77.0952   7
   0  -7 -14 968.532 135.142  24
   0   7  14 988.061 103.276  13
   0   7  14 1050.86 139.183  21
   0  -7 -14 951.117 129.094   7
   0   7  15 149.031 58.8089  21
   0  -7 -15 24.1679 46.5902   7
   0  -8  12 107.164 47.8547  12
   0  -8  12 316.874 65.5419  22
   0  -8  12 469.928 72.0738  23
   0  -8  12 361.594 58.8871  20
   0   8 -12 247.696 66.2160  14
   0   8 -11 232.780 75.1365  25
   0  -8  11 390.157 84.5390  12
   0  -8  11 352.363 76.7483  22
   0  -8  11 359.513 77.7650  23
   0   8 -11 392.790 85.9747  24
   0  -8  11 321.984 74.4807  20
   0   8 -11 375.774 89.0077  14
   0   8 -10 50.6755 72.3661  25
   0  -8  10 53.0788 64.4905  12
   0  -8  10 143.684 70.0628  22
   0  -8  10 124.981 72.1223  23
   0  -8  10 129.478 74.5305  20
   0   8 -10 122.048 75.1133  14
   0   8  -9 351.220 106.564  25
   0  -8   9 599.132 119.141  12
   0  -8   9 408.754 96.9556  23
   0  -8   9 421.811 101.011  22
   0  -8   9 479.587 115.617  20
   0   8  -9 493.866 125.921  14
   0   8  -8 302.579 111.185  14
   0   8  -8 187.213 105.782  25
   0  -8   8 194.641 90.1432  12
   0  -8   8 309.827 96.3939  22
   0  -8   8 289.476 85.0413  23
   0  -8   8 372.791 112.791  20
   0  -8   8 157.288 78.9931   9
   0   8  -7 6341.43 386.946  14
   0   8  -7 6641.16 409.246  25
   0  -8   7 6758.60 326.534  23
   0  -8   7 6701.80 351.513  22
   0  -8   7 6273.06 356.025   9
   0  -8   7 6751.35 381.439  20
   0  -8   7 6379.71 338.484  12
   0  -8   6 690.464 124.057  12
   0   8  -6 504.091 131.893  14
   0  -8   6 827.923 123.983  23
   0  -8   6 809.744 138.311  22
   0  -8   6 581.096 131.185  20
   0  -8   6 496.085 108.030   9
   0  -8   5 5532.12 315.560  12
   0   8  -5 5313.74 373.216  14
   0  -8   5 5008.32 308.778  22
   0  -8   5 5455.45 350.979  20
   0  -8   5 4925.28 320.897   6
   0  -8   5 5042.18 342.155   9
   0  -8   4 7015.70 394.599   6
   0  -8   4 6877.89 411.585   9
   0  -8   4 7434.76 362.042  12
   0  -8   4 7514.99 424.595  32
   0  -8   4 7597.42 376.685  22
   0  -8   4 7298.94 402.795  20
   0   8  -4 7981.79 459.737  14
   0  -8   3 3621.85 307.631   9
   0  -8   3 3720.06 252.893  12
   0  -8   3 3904.62 273.321  22
   0  -8   3 3727.32 310.368  32
   0  -8   3 3859.16 291.253  20
   0   8  -3 3641.61 322.220  14
   0  -8   2 24410.9 776.218   9
   0  -8   2 24594.8 775.452  32
   0  -8   2 24487.4 660.795  22
   0  -8   2 24592.5 700.421  20
   0   8  -2 25686.0 814.796  14
   0   8  -1 7067.53 616.172  29
   0  -8   1 6245.84 395.178  32
   0   8  -1 5007.17 515.620   2
   0  -8   1 5573.15 537.161   1
   0   8  -1 5879.50 526.975  19
   0  -8   1 6633.13 508.074  17
   0  -8   1 6405.60 355.531  20
   0  -8   1 6109.88 398.767   9
   0  -8   0 7300.68 434.857  26
   0   8   0 7147.75 620.062  29
   0  -8   0 7438.97 430.911  32
   0   8   0 6750.40 606.160   2
   0   8   0 6848.45 544.446  19
   0  -8   0 6615.94 501.395  17
   0  -8   0 7666.59 375.011  20
   0  -8   0 7130.40 424.727   9
   0  -8  -1 2489.74 257.777   9
   0  -8  -1 2902.13 288.082  26
   0   8   1 2707.12 388.614  29
   0  -8  -1 2257.35 243.324  32
   0   8   1 2303.32 368.842   2
   0   8   1 2635.59 238.442  21
   0   8   1 2421.50 360.924  19
   0  -8  -1 2053.17 304.927  17
   0  -8  -2 14519.2 583.303   9
   0  -8  -2 14988.2 619.601  26
   0  -8  -2 14970.7 591.532  32
   0   8   2 14825.0 878.412  29
   0   8   2 13658.0 868.560   2
   0   8   2 14845.1 564.677  21
   0  -8  -2 14727.4 766.938  17
   0  -8  -3 1069.89 163.455   7
   0  -8  -3 1096.50 170.323   9
   0  -8  -3 1204.74 195.819  26
   0   8   3 1346.48 274.110  29
   0  -8  -3 1213.17 171.552  32
   0   8   3 1318.23 289.031   2
   0   8   3 973.760 164.180  21
   0  -8  -3 1070.99 239.696  17
   0  -8  -4 4311.23 312.422  32
   0   8   4 4342.09 322.488  21
   0  -8  -4 4356.84 312.671   9
   0  -8  -4 4619.03 335.719   7
   0  -8  -4 4406.82 345.811  26
   0  -8  -5 2175.28 214.321  32
   0  -8  -5 2404.05 261.831  26
   0  -8  -5 2404.72 226.092   9
   0  -8  -5 2412.36 252.276   7
   0   8   5 2359.69 247.945  21
   0  -8  -6 4357.89 334.819  26
   0  -8  -6 4653.86 348.767   7
   0  -8  -6 4461.62 320.747   6
   0   8   6 3902.00 312.427  21
   0  -8  -7 16787.8 634.701  26
   0  -8  -7 15675.9 632.114   7
   0  -8  -7 15907.2 563.824   6
   0   8   7 16706.9 631.684  21
   0  -8  -8 2863.70 261.813  26
   0  -8  -8 3317.14 299.792   7
   0   8   8 3416.21 293.639  21
   0  -8  -9 4798.02 317.196  26
   0  -8  -9 4327.71 335.964   7
   0   8   9 4661.57 334.535  21
   0  -8 -10 1374.99 172.969  26
   0   8  10 1575.58 200.589  21
   0  -8 -10 1363.77 194.897   7
   0   8  11 243.535 98.7318  21
   0  -8 -11 357.535 107.439   7
   0   8  12 196.775 77.5654  21
   0  -8 -12 143.279 85.0479   7
   0   8  13 24.1392 61.4703  21
   0  -8 -13 75.2529 59.3054   7
   0   8  14 126.968 60.0711  21
   0  -8 -14 232.523 69.3440   7
   0  -9  10-0.67642 43.8880  12
   0  -9  10 17.3695 38.8260  22
   0  -9  10 22.9549 42.4270  20
   0   9 -10-71.7065 48.6457  14
   0   9  -9 109.644 66.2253  25
   0  -9   9 112.837 60.7539  12
   0  -9   9 94.3478 52.5311  22
   0  -9   9 84.7307 47.6885  23
   0  -9   9 155.151 68.3186  20
   0   9  -9 56.2827 57.9307  14
   0   9  -8 1140.21 147.460  14
   0   9  -8 916.529 134.935  25
   0  -9   8 985.228 113.181  12
   0  -9   8 1053.79 119.884  22
   0  -9   8 1094.60 139.204  20
   0  -9   8 1182.14 125.143   9
   0   9  -7 3529.59 263.676  14
   0   9  -7 3235.90 249.697  25
   0  -9   7 3255.08 209.744  12
   0  -9   7 3293.90 213.535  22
   0  -9   7 3422.04 245.177  20
   0  -9   7 3062.55 220.699   9
   0   9  -6 772.812 149.169  14
   0   9  -6 1090.22 164.718  25
   0  -9   6 1026.29 131.843  22
   0  -9   6 1068.44 155.439   9
   0  -9   6 1023.02 152.407  20
   0  -9   6 872.954 124.563  12
   0  -9   5 141.910 72.8246  12
   0  -9   5 106.920 68.4971  22
   0   9  -5 85.2464 81.2888  14
   0  -9   5 257.304 106.630  20
   0  -9   5 266.821 91.5542   6
   0  -9   5 188.251 96.9508   9
   0  -9   4 1714.26 170.575  22
   0  -9   4 1827.60 196.758  20
   0  -9   4 1505.08 181.660   6
   0  -9   4 1740.36 210.072   9
   0   9  -4 1709.20 211.720  14
   0  -9   3 21.0907 69.3915   6
   0  -9   3 53.9266 85.2586   9
   0  -9   3-90.8403 89.7189  20
   0   9  -3 14.7030 91.1258  14
   0  -9   3 25.5246 75.7821  32
   0  -9   2 11.0496 73.5941   6
   0  -9   2-30.8605 80.4422   9
   0  -9   2-11.5777 72.0679  20
   0   9  -2-7.23928 96.0509  14
   0  -9   2-18.9240 85.4978  32
   0  -9   1 522.867 134.417   6
   0  -9   1 533.714 128.476   9
   0  -9   1 495.742 106.049  20
   0   9  -1 620.515 147.701  14
   0  -9   1 575.782 141.853  32
   0  -9   0 6595.09 400.974  32
   0  -9   0 6021.13 389.209   6
   0  -9   0 6325.35 400.270   9
   0  -9  -1 958.850 161.332  32
   0  -9  -1 1093.01 185.840   6
   0  -9  -1 1222.07 183.169   9
   0  -9  -2 1205.00 172.729  32
   0   9   2 1583.35 189.293  21
   0  -9  -2 1110.08 182.392   6
   0  -9  -2 1350.14 186.918   9
   0  -9  -2 1309.16 207.119  26
   0  -9  -3 63.7684 64.5873  32
   0  -9  -3 55.6660 71.9113   6
   0  -9  -3 12.6525 71.3207   9
   0  -9  -3 33.3165 102.826  26
   0  -9  -4 22.5019 64.1486  32
   0   9   4 33.0265 72.8222  21
   0  -9  -4 51.6529 75.2774   9
   0  -9  -4 86.7771 66.4877   7
   0  -9  -4 7.95586 72.3900   6
   0  -9  -4 69.6318 81.6333  26
   0  -9  -5 198.628 86.6823  32
   0   9   5 88.0580 78.0015  21
   0  -9  -5-8.43890 58.0703   9
   0  -9  -5 207.462 93.6041   6
   0  -9  -5 73.3173 63.4985   7
   0  -9  -5 201.993 109.306  26
   0   9   6 1031.29 162.247  21
   0  -9  -6 1180.89 167.146   6
   0  -9  -6 1049.75 170.524   7
   0  -9  -6 1176.61 180.378  26
   0   9   7 4553.14 318.703  21
   0  -9  -7 3685.51 294.237   7
   0  -9  -7 3803.17 268.979   6
   0  -9  -7 4326.97 313.649  26
   0   9   8 106.292 91.9974  21
   0  -9  -8 23.7778 80.0935   7
   0  -9  -8 68.7741 87.3678  26
   0   9   9-37.1819 71.3480  21
   0  -9  -9 53.1768 76.1924   7
   0  -9  -9 75.2701 55.0640  26
   0   9  10 378.197 102.779  21
   0  -9 -10 225.036 85.7167   7
   0  -9 -10 152.843 61.0358  26
   0  -9 -11 117.185 72.5476   7
   0   9  11 99.2052 60.0493  21
   0  -9 -12 95.8315 63.5652   7
   0   9  12 19.9540 49.5342  21
   0  -9 -13 114.926 46.8984   7
   0   9  13 114.750 48.2432  21
   0 -10   8 596.527 76.3546  20
   0  10  -8 546.431 73.5758  14
   0  10  -7 487.262 86.8203  14
   0 -10   7 455.088 80.3301  20
   0 -10   7 219.253 52.2389   9
   0  10  -7 379.207 78.0535  25
   0  10  -6 1983.65 169.235  14
   0 -10   6 1806.71 155.675  20
   0 -10   6 1722.93 150.367   9
   0  10  -6 1978.06 162.037  25
   0  10  -5 729.800 126.733  14
   0 -10   5 904.824 119.928  20
   0 -10   5 934.907 125.065   9
   0  10  -5 682.880 119.250  25
   0 -10   4 1174.95 140.038  20
   0 -10   4 1083.40 137.028   6
   0 -10   4 942.337 143.198   9
   0  10  -4 1079.39 151.953  14
   0 -10   3 68.2607 64.5536  20
   0 -10   3 11.0536 56.5720   6
   0 -10   3 21.8454 74.0482   9
   0  10  -3 98.4669 78.0023  14
   0 -10   2 617.868 101.512  20
   0 -10   2 542.802 118.123   6
   0 -10   2 494.556 119.097   9
   0  10  -2 464.977 117.457  14
   0 -10   1-25.2052 75.4845   6
   0 -10   1-13.5292 83.1118   9
   0  10  -1 1.79174 82.7108  14
   0 -10   0 943.713 151.994   6
   0 -10   0 954.417 158.703   9
   0  10   0 1116.41 174.023  14
   0 -10   0 1109.14 164.366  32
   0 -10  -1 1253.38 168.166   9
   0 -10  -1 1249.16 181.833   6
   0  10   1 1329.04 189.555  14
   0 -10  -1 1222.72 167.473  32
   0 -10  -2 173.962 94.0982   9
   0 -10  -2 145.971 88.6464   6
   0 -10  -2 50.7164 67.7765  32
   0 -10  -3 1079.39 154.950   9
   0 -10  -3 1162.01 167.200   6
   0 -10  -3 1052.19 148.521  32
   0  10   4 562.640 114.451  21
   0 -10  -4 620.491 124.439   6
   0 -10  -4 570.631 107.928   9
   0 -10  -4 547.891 104.914  32
   0 -10  -5-30.1492 65.6337   9
   0 -10  -5-24.3332 71.7614   6
   0  10   5-39.2296 77.2903  21
   0 -10  -6 364.397 88.2790   7
   0 -10  -6 441.314 95.2435   6
   0  10   6 499.426 104.027  21
   0 -10  -7-30.7001 71.7074   7
   0 -10  -7 87.2795 65.6534   6
   0  10   7-4.44098 65.2499  21
   0 -10  -8-46.4563 66.5970   7
   0  10   8 1.74362 65.2338  21
   0 -10  -9 107.427 60.9791   7
   0  10   9 109.219 51.6654  21
   0 -10 -10 874.626 107.140   7
   0  10  10 712.140 96.1025  21
   0 -11   4 606.915 83.9884   9
   0  11  -4 595.752 83.8968  14
   0 -11   3 45.6936 44.0574   6
   0  11  -3-31.1882 56.2467  14
   0 -11   2 72.0048 53.8365   9
   0 -11   2 116.355 54.8447   6
   0  11  -2 167.191 65.6555  14
   0 -11   1 1166.52 134.498   9
   0 -11   1 1257.30 131.351   6
   0  11  -1 1402.87 143.175  14
   0 -11   0 460.169 93.8842   6
   0 -11   0 349.285 81.5274   9
   0  11   0 434.215 95.8958  14
   0 -11  -1 30.3135 58.8838   6
   0 -11  -1 84.4790 63.2824   9
   0  11   1 59.0737 58.0389  14
   0 -11  -2-85.1289 70.9782   9
   0 -11  -2-97.4183 72.5119   6
   0  11   2 9.60250 58.8736  14
   0 -11  -3 579.549 101.678   6
   0 -11  -3 409.572 78.2107   9
   0  11   3 629.254 113.976  14
   0 -11  -4 880.039 112.803   6
   0 -11  -4 817.387 96.7213   9
   0  11   4 874.365 123.094  14
   0 -11  -5 211.028 63.2573   6
   0  11   5 139.827 65.4611  14
   0 -11  -6 312.479 64.2689   6
   0  11   6 423.655 85.8465  14
   0  11   7 517.414 81.2351  14
  -1  11   6 70.0826 42.3521  14
  -1  11   5 54.3180 47.7293  14
   1 -11  -4 333.154 70.4884   6
  -1  11   4 360.440 78.5776  14
   1 -11  -3 42.2014 48.8080   6
   1 -11  -3-33.3106 38.9860   9
  -1  11   3-30.5812 62.0719  14
   1 -11  -2 4.66940 47.1545   9
   1 -11  -2 8.21415 48.7252   6
  -1  11   2 24.7068 60.3888  14
   1 -11  -1-30.6060 52.1161   6
   1 -11  -1 7.91104 51.9056   9
  -1  11   1-3.07506 55.7439  14
   1 -11   0 234.997 69.9807   9
   1 -11   0 270.891 74.6417   6
  -1  11   0 174.040 69.4865  14
   1 -11   1-24.6320 48.5489   6
   1 -11   1-55.7258 43.9924   9
  -1  11  -1-11.3680 50.6701  14
   1 -11   2 97.9484 42.8123   6
   1 -11   2 112.781 56.0634   9
  -1  11  -2 131.988 63.3905  14
   1 -11   3 42.9029 38.3716   9
  -1  11  -3 66.2876 52.0724  14
  -1  11  -4-24.8331 43.3141  14
  -1  10   9 31.8895 41.9987  21
   1 -10  -9 15.9702 36.9581   7
  -1  10   8 112.483 59.9985  21
   1 -10  -8 20.2203 41.8400   7
   1 -10  -8-0.34944 54.1031  26
  -1  10   7 41.2673 50.4143  21
   1 -10  -7 10.6169 37.9785   7
   1 -10  -7-12.4210 62.3673  26
  -1  10   6 505.927 102.654  21
   1 -10  -6 271.899 75.4095   6
   1 -10  -6 538.951 88.4159   7
   1 -10  -6 468.603 108.236  26
   1 -10  -5 266.209 66.9606  32
  -1  10   5 218.422 84.3614  21
   1 -10  -5 264.020 73.4501   9
   1 -10  -5 239.253 75.8173   6
   1 -10  -5 243.540 90.1060  26
   1 -10  -4 571.180 103.688  32
  -1  10   4 573.057 111.721  21
   1 -10  -4 698.786 115.753   9
   1 -10  -4 666.204 123.214   6
   1 -10  -4 657.495 131.157  26
  -1  10   3 848.351 125.116  21
   1 -10  -3 497.637 115.331   6
   1 -10  -3 622.908 113.357   9
   1 -10  -3 662.219 119.029  32
   1 -10  -2 114.753 79.2838   6
   1 -10  -2 199.127 87.1781   9
  -1  10   2 101.913 53.1990  21
  -1  10   2 142.032 96.2276  14
   1 -10  -2 225.975 87.5357  32
   1 -10  -1 811.900 138.241   6
   1 -10  -1 691.845 130.144   9
  -1  10   1 931.004 162.184  14
   1 -10  -1 653.659 129.007  32
   1 -10   0 504.919 119.152   6
   1 -10   0 662.919 132.931   9
  -1  10   0 569.126 133.755  14
   1 -10   0 565.694 116.463  32
   1 -10   1 1961.66 203.457   6
   1 -10   1 2248.61 215.297   9
   1 -10   1 1911.07 159.930  20
  -1  10  -1 2238.86 229.283  14
   1 -10   1 2094.81 209.267  32
   1 -10   2 346.958 103.601   6
   1 -10   2 348.353 102.544   9
   1 -10   2 303.665 102.155  32
   1 -10   2 331.614 82.0675  20
  -1  10  -2 345.861 112.951  14
  -1  10  -3 2116.30 206.194  14
   1 -10   3 2002.13 171.457  20
   1 -10   3 2408.28 211.655   9
   1 -10   3 2090.93 188.297   6
   1 -10   3 2104.88 156.919  22
  -1  10  -4 1321.48 166.264  14
   1 -10   4 1565.48 149.882  20
   1 -10   4 1414.44 156.270   9
   1 -10   4 1423.03 145.010   6
   1 -10   4 1413.13 128.146  22
  -1  10  -5 1598.72 166.321  14
   1 -10   5 1263.14 131.971  20
   1 -10   5 1122.93 114.572   6
   1 -10   5 1370.44 144.552   9
   1 -10   5 1330.55 119.643  22
  -1  10  -6 195.360 67.8689  14
   1 -10   6 177.117 63.3443  20
   1 -10   6 184.506 59.1309   9
   1 -10   6 208.208 53.4441  22
   1 -10   7 909.809 101.377  20
  -1  10  -7 1002.48 112.584  14
   1 -10   7 747.245 79.5362  22
  -1  10  -8 68.6934 44.4982  14
   1 -10   8-4.39129 34.9325  20
  -1   9  12 52.8292 48.6280  21
   1  -9 -12 253.230 64.5107   7
  -1   9  11 4.50621 49.3290  21
   1  -9 -11-92.4307 49.8621  26
   1  -9 -11 31.1787 58.8527   7
  -1   9  10-6.14146 62.1548  21
   1  -9 -10-73.6807 65.6176  26
   1  -9 -10-33.7579 67.4142   7
  -1   9   9 654.443 130.398  21
   1  -9  -9 846.063 134.037  26
   1  -9  -9 582.823 115.319   7
  -1   9   8 1921.02 208.564  21
   1  -9  -8 1765.07 194.502  26
   1  -9  -8 1637.15 186.208   7
  -1   9   7-20.3052 88.1580  21
   1  -9  -7 8.30887 93.5752  26
   1  -9  -7 82.8529 82.0972   7
   1  -9  -7-36.7608 79.5439   6
   1  -9  -6 1508.98 200.562  26
  -1   9   6 1088.43 167.189  21
   1  -9  -6 1120.70 166.132   7
   1  -9  -6 1272.43 162.708   6
   1  -9  -6 1045.76 138.098  32
   1  -9  -5 315.720 114.813  26
  -1   9   5 289.302 109.802  21
   1  -9  -5 139.379 83.5803   7
   1  -9  -5 107.370 71.1680   9
   1  -9  -5 80.0591 64.8307  32
   1  -9  -4 168.920 76.9336  26
  -1   9   4 355.143 114.341  21
   1  -9  -4 80.1601 71.6820   7
   1  -9  -4 225.164 89.1003   9
   1  -9  -4 249.059 96.0219  32
   1  -9  -3 235.345 114.409  26
  -1   9   3 161.973 92.2780  21
   1  -9  -3 260.722 94.9209   9
   1  -9  -3 77.7687 75.2457  32
   1  -9  -2 2735.26 276.182  26
  -1   9   2 2781.64 254.259  21
   1  -9  -2 2600.14 252.393   9
   1  -9  -2 2693.48 255.173  32
   1  -9  -1 931.329 180.225  26
   1  -9  -1 1036.56 172.049  32
  -1   9   1 956.084 158.529  21
   1  -9  -1 1031.91 176.123   9
   1  -9   0 5803.66 380.182   9
   1  -9   0 5755.05 317.131  22
   1  -9   0 5727.61 380.969  32
  -1   9   0 5439.28 335.173  21
   1  -9   0 5671.23 310.715  20
  -1   9   0 5412.24 383.417  14
   1  -9   1 2119.64 237.177   9
   1  -9   1 1933.82 191.024  22
   1  -9   1 2066.72 231.213  32
   1  -9   1 1879.00 192.087  20
  -1   9  -1 1911.64 235.258  14
   1  -9   2 2411.46 250.731   9
   1  -9   2 2170.23 203.182  22
   1  -9   2 2217.32 235.655  32
   1  -9   2 2367.53 213.522  20
  -1   9  -2 2103.32 245.574  14
   1  -9   3 218.087 104.552   9
   1  -9   3 77.9343 69.5659  22
   1  -9   3 18.0672 75.0609  32
   1  -9   3 17.2546 79.6578  20
  -1   9  -3 112.409 99.2179  14
   1  -9   4-13.7467 77.0866   6
   1  -9   4-10.0702 74.8978   9
   1  -9   4 126.464 74.4174  22
   1  -9   4 33.1055 81.8044  32
   1  -9   4 1.35805 73.7619  20
  -1   9  -4 49.8432 87.8176  14
  -1   9  -5 66.3632 92.2439  14
   1  -9   5 31.5386 78.3595  20
   1  -9   5-51.0186 82.2661   9
   1  -9   5-240.068 82.9019   6
   1  -9   5 29.2300 57.4720  22
  -1   9  -6-63.3204 101.742  14
   1  -9   6-34.0312 60.0565  22
   1  -9   6 43.1565 74.5197  20
   1  -9   6 74.3689 62.8303   9
  -1   9  -7 494.095 118.369  14
   1  -9   7 518.673 102.113  22
   1  -9   7 497.702 89.4199  12
   1  -9   7 355.915 94.5814  20
   1  -9   7 401.159 90.9235   9
   1  -9   8 158.427 63.4115  22
   1  -9   8 149.142 52.6736  12
   1  -9   8 198.876 73.7009  20
  -1   9  -8 214.484 83.1499  14
   1  -9   9 198.042 54.5432  23
   1  -9   9 228.986 52.2799  12
   1  -9   9 406.405 77.6114  20
  -1   9  -9 362.078 83.9392  14
   1  -9  10 45.0966 35.3736  20
  -1   9 -10 69.0987 45.2782  14
   1  -9  10 6.40231 39.7748  22
   1  -8 -13 85.5560 48.4461   7
  -1   8  13 170.161 62.0531  21
   1  -8 -12 64.9771 64.8463   7
   1  -8 -12 53.6223 52.3565  26
  -1   8  12 71.1671 72.5370  21
   1  -8 -11 25.3018 73.9685   7
  -1   8  11 5.15634 74.8531  21
   1  -8 -11 82.2885 71.3159  26
   1  -8 -10 411.728 134.564  24
   1  -8 -10 470.187 126.665   7
  -1   8  10 494.816 132.297  21
   1  -8 -10 566.303 123.728  26
   1  -8  -9 74.3887 99.7322  24
   1  -8  -9 148.890 96.0856   7
  -1   8   9 165.580 96.2579  21
   1  -8  -9 32.9663 83.3488  26
   1  -8  -8 187.852 111.820  24
  -1   8   8 169.968 103.419  21
   1  -8  -8 292.058 123.738  26
   1  -8  -8 100.001 77.6343   7
  -1   8   7 619.811 148.134  21
   1  -8  -7 543.091 142.066  26
   1  -8  -7 585.316 146.633   7
   1  -8  -6 5240.29 369.297  26
  -1   8   6 4926.06 360.785  21
   1  -8  -6 5197.72 365.206   7
   1  -8  -6 5470.59 333.487  32
   1  -8  -5 5094.69 371.717  26
  -1   8   5 5183.04 373.343  21
   1  -8  -5 4875.99 327.385   9
   1  -8  -5 4963.84 351.469   7
   1  -8  -5 4964.13 330.518  32
   1  -8  -4 204.492 95.6728  26
  -1   8   4 246.761 111.233  21
   1  -8  -4 207.720 91.3398   9
   1  -8  -4 166.974 85.0027   7
   1  -8  -4 499.530 129.197  32
   1  -8  -3 966.611 182.372  26
  -1   8   3 937.873 173.762  21
   1  -8  -3 1409.86 183.366   7
   1  -8  -3 1006.83 169.063   9
   1  -8  -3 1044.37 171.448  32
   1  -8  -2 24686.7 803.085  26
   1  -8  -2 24235.9 773.913  32
  -1   8   2 23684.3 759.188  21
   1  -8  -2 24179.2 764.356   9
   1  -8  -1 33123.0 919.221  26
   1  -8  -1 32897.2 902.473  32
   1  -8  -1 32950.5 787.427  22
  -1   8   1 32364.7 868.483  21
   1  -8  -1 31648.6 887.130   9
   1  -8   0 17969.6 678.975  26
   1  -8   0 17778.9 669.344  32
   1  -8   0 18230.8 593.544  22
   1  -8   0 16869.1 569.709  20
  -1   8   0 18114.6 644.287  21
   1  -8   0 18120.9 678.360   9
   1  -8   1-35.5621 92.2998  26
   1  -8   1-43.2821 90.4334  22
   1  -8   1 17.8327 87.3876  32
  -1   8  -1 34.5938 67.1743  21
   1  -8   1 176.748 97.4442  20
   1  -8   1 85.4647 88.6090   9
   1  -8   2 4244.40 337.841   9
   1  -8   2 4601.12 308.056  22
   1  -8   2 4058.08 324.575  32
   1  -8   2 4605.85 316.154  20
  -1   8  -2 4665.82 316.878  21
  -1   8  -2 4904.65 373.631  14
   1  -8   3 13774.3 585.004   9
   1  -8   3 13928.2 530.773  22
   1  -8   3 13596.3 581.493  32
   1  -8   3 14191.4 553.833  20
  -1   8  -3 13790.8 610.489  14
   1  -8   4 7735.90 437.689   9
   1  -8   4 8468.58 451.133  32
   1  -8   4 7913.16 405.933  22
   1  -8   4 8187.55 427.975  20
  -1   8  -4 7874.38 463.234  14
   1  -8   5 200.146 99.3121   9
   1  -8   5 191.135 73.6895  12
   1  -8   5 239.301 99.0011  32
   1  -8   5 161.989 90.3374  22
   1  -8   5 164.285 86.1312  20
  -1   8  -5 52.7526 103.400  14
   1  -8   6 6853.63 381.871   9
   1  -8   6 6440.44 372.036  32
   1  -8   6 6495.73 326.368  12
   1  -8   6 6682.56 323.287  23
   1  -8   6 6620.46 364.126  22
   1  -8   6 6963.25 388.725  20
  -1   8  -6 7293.94 428.805  14
  -1   8  -7 921.892 169.245  14
  -1   8  -7 612.802 122.802  25
   1  -8   7 868.199 131.049  12
   1  -8   7 700.517 124.454  22
   1  -8   7 1102.55 141.778  23
   1  -8   7 1032.99 159.893  20
   1  -8   7 584.915 113.797   9
  -1   8  -8 311.744 119.504  14
  -1   8  -8 408.494 108.130  25
   1  -8   8 313.420 90.3635  23
   1  -8   8 322.028 94.8297  22
   1  -8   8 253.899 83.8544  12
   1  -8   8 463.506 120.151  20
   1  -8   8 312.855 92.6677   9
   1  -8   9-21.5801 76.6196  12
   1  -8   9 60.9313 78.6449  20
  -1   8  -9 77.4635 81.5895  14
   1  -8   9 4.07138 62.7215  22
   1  -8   9-38.5006 57.1520  23
   1  -8  10 1076.29 128.538  12
   1  -8  10 1019.59 132.492  20
  -1   8 -10 1008.31 142.969  14
   1  -8  10 936.819 127.396  22
   1  -8  10 706.920 106.347  23
   1  -8  11-47.4641 52.1166  12
   1  -8  11 16.6210 47.3664  20
  -1   8 -11-27.0521 68.9772  14
   1  -8  11-8.43240 50.0541  22
   1  -8  11-28.9745 48.8787  23
   1  -8  12 35.6956 40.9093  12
   1  -8  12 100.703 45.0912  22
   1  -8  12-46.7655 49.3384  23
   1  -8  12 123.153 35.4589  20
  -1   8 -12 53.6195 49.5991  14
  -1   7  15 24.1250 42.0343  21
   1  -7 -14 1445.31 152.412  24
  -1   7  14 1524.96 124.922  13
  -1   7  14 1697.97 152.947  21
   1  -7 -14 1591.70 149.902   7
  -1   7  13 21.8852 61.9931  13
   1  -7 -13 71.0019 71.8310  24
  -1   7  13-14.4967 73.2935  21
   1  -7 -13 44.8882 68.5470   7
   1  -7 -12-41.6176 62.0736  26
  -1   7  12-55.1898 79.1346  13
   1  -7 -12 131.778 88.6859  24
  -1   7  12 3.56184 78.8122  21
   1  -7 -12-13.8068 70.0794   7
   1  -7 -11-0.83467 81.4664  26
  -1   7  11 23.0471 50.1294  13
   1  -7 -11-17.4482 86.7171  24
  -1   7  11-33.4325 93.7616  21
   1  -7 -11-41.5788 76.9602   7
   1  -7 -10 4148.80 306.120  26
   1  -7 -10 4541.58 342.097  24
  -1   7  10 4292.93 329.622  21
   1  -7 -10 4212.56 335.185   7
  -1   7  10 4109.19 274.615  13
   1  -7  -9 4910.64 344.017  26
   1  -7  -9 5225.96 371.880  24
  -1   7   9 5295.97 313.089  13
  -1   7   9 5295.41 368.292  21
   1  -7  -9 5404.73 388.273   7
   1  -7  -8 1484.19 201.166  26
  -1   7   8 1320.49 164.891  13
   1  -7  -8 1317.82 198.220  24
  -1   7   8 1314.57 202.529  21
   1  -7  -8 1449.79 213.955   7
   1  -7  -7 569.133 143.333  26
  -1   7   7 451.135 100.317  13
   1  -7  -7 563.126 148.588  24
  -1   7   7 596.158 145.332  21
   1  -7  -7 438.370 132.217   7
   1  -7  -6 478.081 116.803   7
   1  -7  -6 715.480 130.548  32
  -1   7   6 1078.33 237.988  29
   1  -7  -6 719.028 151.438  26
  -1   7   6 957.912 250.726   2
   1  -7  -6 837.006 158.269  24
  -1   7   6 686.527 146.270  21
   1  -7  -6 1008.42 225.028  17
   1  -7  -5 9.40290 72.2334   7
   1  -7  -5-46.5100 80.7015   9
  -1   7   5-117.363 92.7725  29
   1  -7  -5 22.1183 47.5017  32
   1  -7  -5 47.6559 91.2063  26
  -1   7   5-229.761 160.552   2
   1  -7  -5-74.3473 79.9432  24
  -1   7   5 114.157 87.5359  21
   1  -7  -5 280.169 131.064  17
   1  -7  -4 3470.86 278.629   9
   1  -7  -4 3601.56 290.473   7
   1  -7  -4 3928.22 315.594  24
   1  -7  -4 3691.14 301.518  26
  -1   7   4 4126.80 454.894  29
   1  -7  -4 3633.92 285.724  32
  -1   7   4 3512.00 440.353   2
  -1   7   4 3655.80 297.144  21
   1  -7  -4 3356.04 366.902  17
   1  -7  -3 77.2228 63.0057   9
   1  -7  -3 18.6785 70.2017   7
  -1   7   3 171.990 133.851  29
   1  -7  -3 154.596 90.1335  32
   1  -7  -3-57.2459 79.6007  26
  -1   7   3 286.883 176.775   2
  -1   7   3 36.0239 74.6980  21
   1  -7  -3-19.5780 96.0629  17
   1  -7  -2-12.1988 91.2808   9
   1  -7  -2 413.850 95.1145   7
  -1   7   2 172.361 142.443  29
   1  -7  -2 148.262 96.3004  32
   1  -7  -2 187.030 104.680  26
  -1   7   2 178.462 139.026   2
   1  -7  -2-3.92774 87.8437  22
  -1   7   2 268.748 133.234  19
  -1   7   2 86.9225 89.0674  21
   1  -7  -2 202.422 106.782  17
   1  -7  -1 1372.11 186.279   9
   1  -7  -1 1002.75 175.526  32
  -1   7   1 1236.98 266.514  29
   1  -7  -1 1373.35 191.484  26
  -1   7   1 1083.21 237.653   2
   1  -7  -1 1031.75 149.258  22
  -1   7   1 1278.79 244.977  19
  -1   7   1 1060.63 169.534  21
   1  -7  -1 1199.17 150.072  20
   1  -7  -1 972.124 216.584  17
  -1   7   0 17073.7 909.074  29
   1  -7   0 16615.1 623.967  32
   1  -7   0 16941.5 625.217  26
  -1   7   0 15007.4 827.968   2
   1  -7   0 15760.0 544.671  22
   1  -7   0 17129.5 789.776  17
  -1   7   0 16078.9 813.395  19
  -1   7   0 16891.1 608.734  21
   1  -7   0 16769.8 560.130  20
   1  -7   0 17684.4 643.084   9
   1  -7   1 13324.7 557.601  32
  -1   7  -1 12949.4 790.571  29
   1  -7   1 13504.1 560.223  26
  -1   7  -1 12079.6 745.736   2
   1  -7   1 13917.1 515.282  22
  -1   7  -1 12543.6 729.557  19
   1  -7   1 13690.5 518.984  20
   1  -7   1 12620.2 685.431  17
  -1   7  -1 13295.5 535.259  21
   1  -7   1 13810.2 569.598   9
   1  -7   2 36766.9 925.027  32
  -1   7  -2 37515.6 1341.56  29
   1  -7   2 36455.4 916.774  26
   1  -7   2 37802.3 853.470  22
   1  -7   2 38172.5 941.997   9
   1  -7   2 37227.6 1178.28  17
   1  -7   2 37610.1 875.185  20
  -1   7  -2 35907.3 1258.00  19
  -1   7  -2 36165.3 866.692  21
   1  -7   2 35395.5 1193.68   1
  -1   7  -2 36263.4 1250.90   2
   1  -7   3 23854.5 746.629   9
  -1   7  -3 21844.6 1033.24  29
   1  -7   3 23687.2 740.293  32
   1  -7   3 23122.2 964.171   1
  -1   7  -3 20842.8 958.309   2
   1  -7   3 24293.8 697.428  22
  -1   7  -3 22481.0 672.341  21
   1  -7   3 23003.6 701.103  20
  -1   7  -3 25002.7 1071.49  19
  -1   7  -3 23815.2 771.736  14
   1  -7   4 5610.21 369.136   9
   1  -7   4 5321.31 309.260  12
   1  -7   4 5649.55 350.887  22
   1  -7   4 5711.42 307.152  23
  -1   7  -4 5580.68 544.695  29
   1  -7   4 5238.04 353.688  32
   1  -7   4 5525.17 352.408  20
  -1   7  -4 6129.44 554.537  19
   1  -7   4 6376.67 521.886  16
  -1   7  -4 5986.96 400.286  14
   1  -7   5 626.538 112.420  23
   1  -7   5 553.757 122.224  22
  -1   7  -5 278.682 162.784  29
   1  -7   5 885.584 155.106  32
  -1   7  -5 418.377 178.762  19
   1  -7   5 610.328 133.958  20
  -1   7  -5 554.790 140.095  14
   1  -7   5 393.018 183.359  16
   1  -7   6 12089.7 514.306   9
   1  -7   6 11499.2 503.220  32
   1  -7   6 12203.0 511.122  22
   1  -7   6 12103.7 467.803  23
   1  -7   6 11918.6 518.350  20
  -1   7  -6 12521.8 566.141  14
  -1   7  -7 20808.0 729.360  14
   1  -7   7 20371.9 657.875  22
   1  -7   7 21131.5 622.515  23
  -1   7  -7 20866.6 704.888  25
   1  -7   7 21011.8 682.471  20
   1  -7   7 18906.6 626.454   9
  -1   7  -8 2642.25 252.492  25
   1  -7   8 2326.70 233.760  20
  -1   7  -8 2330.98 256.862  14
   1  -7   8 2363.16 217.488  23
   1  -7   8 2530.72 241.603  22
  -1   7  -9-62.0086 81.6590  25
   1  -7   9 89.5336 88.7299  22
   1  -7   9-10.5478 60.6679  23
   1  -7   9-58.6713 86.5974  20
  -1   7  -9 30.2415 83.8387  14
  -1   7 -10 19.0769 67.5951  25
   1  -7  10 65.6439 80.4441  12
   1  -7  10 44.6159 73.9535  23
   1  -7  10 56.1935 68.9537  22
   1  -7  10 34.6652 79.5787  20
  -1   7 -10 2.15443 76.3283  14
  -1   7 -11 203.902 86.3746  25
   1  -7  11 170.433 85.4206  22
   1  -7  11 182.569 80.1175  23
   1  -7  11 219.691 86.7136  12
   1  -7  11 253.278 77.1476  20
  -1   7 -11 313.124 97.0799  14
   1  -7  12 82.1681 59.1054  22
   1  -7  12 2.35691 63.7862  23
   1  -7  12 106.616 68.3191  12
   1  -7  12 84.9748 54.4569  20
  -1   7 -12 218.076 86.9643  14
   1  -7  13 1103.42 113.587  22
   1  -7  13 1012.35 111.071  23
   1  -7  13 976.862 110.694  12
  -1   7 -13 1148.47 126.659  14
   1  -7  14 39.0039 30.5335  22
   1  -7  14 14.9753 40.0969  23
   1  -7  14 31.2563 35.3938  12
  -1   7 -14-55.7597 48.2621  14
  -1   6  16 43.9204 37.5775  13
   1  -6 -16 78.3330 50.6889  24
  -1   6  15-47.4146 54.9112  13
  -1   6  15 144.950 69.7585  21
   1  -6 -15-80.1856 63.7629   7
   1  -6 -15 69.4719 60.3241  24
  -1   6  14 256.078 78.4786  13
   1  -6 -14 308.755 105.485  24
  -1   6  14 300.885 91.9216  21
   1  -6 -14 369.685 91.2576   7
   1  -6 -13 954.155 157.521  25
   1  -6 -13 627.280 113.159  26
  -1   6  13 711.375 130.193  13
   1  -6 -13 977.969 169.876  24
  -1   6  13 691.690 135.904  21
   1  -6 -13 683.999 137.812   7
  -1   6  12 12180.9 478.849  13
   1  -6 -12 12738.7 530.242  25
   1  -6 -12 12421.3 493.181  26
   1  -6 -12 13468.3 551.118  24
   1  -6 -12 12418.9 537.651   7
  -1   6  11 4621.83 310.347  13
   1  -6 -11 4943.57 345.185  25
   1  -6 -11 4970.17 351.604  24
   1  -6 -11 4874.56 328.276  26
   1  -6 -11 4737.58 354.262   7
  -1   6  10 5412.59 333.367  13
   1  -6 -10 5543.34 356.907  26
   1  -6 -10 5698.97 379.529  24
   1  -6 -10 5251.13 359.785  25
   1  -6 -10 5870.97 399.192   7
  -1   6   9 3137.13 258.586  13
   1  -6  -9 2922.84 287.922   7
   1  -6  -9 3170.21 288.885  24
   1  -6  -9 3129.14 273.435  26
   1  -6  -9 3361.82 291.895  25
  -1   6   8 11179.2 838.755   2
   1  -6  -8 12225.4 530.159  25
   1  -6  -8 12565.7 537.214  26
   1  -6  -8 12775.3 551.788  24
  -1   6   8 11926.7 732.973  31
  -1   6   8 11052.3 466.996  13
   1  -6  -8 12330.2 563.713   7
   1  -6  -8 11872.6 730.216  17
  -1   6   7 4882.04 540.543   2
  -1   6   7 4945.29 481.903  29
  -1   6   7 4268.06 427.676  31
   1  -6  -7 5021.81 339.435  26
   1  -6  -7 4993.88 338.690  25
   1  -6  -7 4914.26 348.834  24
  -1   6   7 4560.46 292.642  13
   1  -6  -7 4555.94 343.762   7
   1  -6  -7 4462.74 436.643  17
  -1   6   6 163.769 149.662   2
  -1   6   6-38.5904 105.256  29
  -1   6   6 97.5428 102.963  31
   1  -6  -6 169.063 50.1874  32
   1  -6  -6 283.295 114.383  26
  -1   6   6 181.499 60.3630  13
   1  -6  -6 159.060 87.8945  24
   1  -6  -6 121.244 100.232  17
   1  -6  -6 54.4628 67.1673   7
   1  -6  -5 1695.65 200.162   7
   1  -6  -5 1505.71 181.401  32
  -1   6   5 1638.71 279.273  29
  -1   6   5 1943.70 287.912  31
   1  -6  -5 2037.04 213.819  26
  -1   6   5 1560.38 295.940   2
   1  -6  -5 1422.01 180.072  24
  -1   6   5 1453.12 181.941  21
   1  -6  -5 1294.36 228.226  17
   1  -6  -4 19238.9 632.488   7
   1  -6  -4 21970.9 663.702  26
   1  -6  -4 20864.3 650.772  24
  -1   6   4 20298.4 910.558  29
  -1   6   4 20019.3 799.086  31
  -1   6   4 20583.2 956.007   2
  -1   6   4 21131.4 655.125  21
   1  -6  -4 19564.9 799.098  17
   1  -6  -3 2308.52 216.795  26
  -1   6   3 2223.45 314.342   2
  -1   6   3 2080.73 298.055  29
  -1   6   3 1811.96 237.973  19
   1  -6  -3 2068.36 263.401  17
   1  -6  -2 4191.28 363.939  17
  -1   6   2 3963.50 356.814  19
  -1   6   2 3793.78 394.239   2
  -1   6   2 3575.96 373.430  29
   1  -6  -1 7796.45 487.703  17
  -1   6   1 8281.06 524.186  19
  -1   6   1 8318.00 561.330   2
  -1   6   1 8040.75 555.440  29
   1  -6   0 32239.5 977.500  17
  -1   6   0 31505.5 1023.14  19
  -1   6   0 32648.0 1076.98   2
   1  -6   0 30848.7 1013.02   1
  -1   6   0 32198.3 1102.56  29
   1  -6   1 81.9839 85.6670   1
  -1   6  -1 7.18658 90.4930   2
  -1   6  -1 429.394 133.943   4
  -1   6  -1 51.4033 114.613  29
  -1   6  -1 163.510 121.071  19
   1  -6   1 353.276 144.974  16
   1  -6   2 16140.9 571.769   9
   1  -6   2 16387.5 572.563  32
  -1   6  -2 15378.7 778.061  29
   1  -6   2 15582.7 708.768   1
  -1   6  -2 15974.3 764.228  19
   1  -6   2 16018.5 719.733  16
   1  -6   3 32887.9 816.134   9
   1  -6   3 32469.7 809.468  32
  -1   6  -3 31861.7 1119.10  29
  -1   6  -3 32411.4 998.568  28
   1  -6   3 32461.6 799.914  26
   1  -6   3 31241.0 1009.93   1
   1  -6   3 32991.4 769.291  22
   1  -6   3 32653.9 782.790  20
  -1   6  -3 30998.4 1090.45  19
   1  -6   3 31476.6 1019.31  16
  -1   6  -3 31962.1 835.559  14
   1  -6   4 22744.1 686.760   9
  -1   6  -4 23277.9 970.846  29
   1  -6   4 23193.5 692.680  32
  -1   6  -4 23342.8 892.942  28
   1  -6   4 22770.2 872.709   1
   1  -6   4 23140.7 601.593  23
   1  -6   4 24444.0 679.189  22
   1  -6   4 24166.1 689.303  20
  -1   6  -4 22551.1 956.484  19
  -1   6  -4 23607.7 731.955  14
   1  -6   4 23577.0 902.798  16
   1  -6   5 6078.96 358.746   9
   1  -6   5 6298.71 470.730   1
   1  -6   5 5585.98 345.369  32
  -1   6  -5 4566.32 434.189  29
  -1   6  -5 6348.18 485.728  28
   1  -6   5 5648.58 312.181  23
   1  -6   5 6078.83 351.199  22
  -1   6  -5 5712.51 505.602  19
   1  -6   5 6126.06 356.253  20
   1  -6   5 5518.02 454.122  16
  -1   6  -5 5726.78 366.838  14
   1  -6   6 2205.24 223.858   9
  -1   6  -6 1755.28 282.610  29
   1  -6   6 1809.85 202.553  32
  -1   6  -6 2023.54 296.153  28
  -1   6  -6 2029.26 185.076  11
   1  -6   6 2062.36 195.867  23
   1  -6   6 1851.84 203.342  22
  -1   6  -6 1723.66 305.862  19
   1  -6   6 1858.52 202.270  20
   1  -6   6 2005.13 292.505  16
  -1   6  -6 2395.97 248.802  14
   1  -6   7 17125.7 581.566   9
   1  -6   7 17475.5 595.949  32
  -1   6  -7 18130.7 895.597  28
  -1   6  -7 17623.9 543.902  11
   1  -6   7 19011.6 596.059  23
   1  -6   7 19094.7 632.233  22
   1  -6   7 17784.0 616.350  20
  -1   6  -7 18829.2 940.426  19
  -1   6  -7 19389.8 690.251  14
   1  -6   7 17771.6 845.215  16
  -1   6  -8 3052.26 275.705  25
  -1   6  -8 2986.17 234.385  11
   1  -6   8 3472.83 281.369  23
   1  -6   8 3108.12 265.753  22
   1  -6   8 2925.17 260.473  20
  -1   6  -8 3168.12 293.956  14
  -1   6  -9 1783.82 218.557  25
  -1   6  -9 2216.57 204.606  11
   1  -6   9 2727.43 248.362  20
  -1   6  -9 2414.66 253.054  14
   1  -6   9 2509.66 245.527  22
   1  -6   9 2049.26 214.494  23
   1  -6  10 2583.59 202.988  27
  -1   6 -10 2426.36 251.101  25
   1  -6  10 2410.94 222.180  20
  -1   6 -10 2600.65 258.537  14
   1  -6  10 2760.81 248.426  22
   1  -6  10 2405.72 228.006  23
   1  -6  11 517.030 96.3248  27
  -1   6 -11 361.869 102.417  25
   1  -6  11 420.273 100.193  20
  -1   6 -11 694.685 148.785  14
   1  -6  11 602.087 124.126  23
   1  -6  11 569.441 124.893  22
  -1   6 -12 803.317 137.437  25
   1  -6  12 601.238 102.744  27
   1  -6  12 677.125 125.704  23
   1  -6  12 693.079 122.730  22
   1  -6  12 689.507 111.594  20
  -1   6 -12 679.963 138.327  14
   1  -6  13-30.1948 42.7114  27
  -1   6 -13 17.6868 71.0244  25
   1  -6  13-13.5283 66.7997  12
   1  -6  13-16.2730 69.7046  22
   1  -6  13 20.8275 63.5279  23
   1  -6  13 12.9396 35.4346  20
  -1   6 -13 1.21237 68.2473  14
   1  -6  14 457.739 87.2520  22
   1  -6  14 350.133 77.9549  23
   1  -6  14 305.121 75.6638  12
   1  -6  14 426.015 68.9903  27
  -1   6 -14 423.440 96.9454  14
   1  -6  15 626.346 79.2313  22
   1  -6  15 637.764 78.0452  23
   1  -6  15 849.496 89.9430  12
  -1   6 -15 675.973 88.6122  14
  -1   5  17 475.897 66.4922  13
   1  -5 -16-31.9066 55.1319  24
  -1   5  16 3.91131 47.1855  13
  -1   5  16-107.842 53.4838  21
   1  -5 -16 18.8437 54.7672  25
   1  -5 -15 273.932 92.7108  24
  -1   5  15 95.5634 62.4547  21
   1  -5 -15 187.419 78.7780  25
  -1   5  15 179.971 81.9300  13
  -1   5  14 2718.40 230.088  13
   1  -5 -14 2433.91 214.842   7
   1  -5 -14 2781.11 248.375  24
   1  -5 -14 2984.32 249.137  25
   1  -5 -13 982.752 165.321  24
  -1   5  13 918.929 148.720  13
   1  -5 -13 1046.51 167.766  25
   1  -5 -13 1084.70 150.922  26
   1  -5 -13 854.836 147.833   7
  -1   5  12 3852.75 290.771  13
   1  -5 -12 3851.92 309.735   7
   1  -5 -12 3634.41 299.804  25
   1  -5 -12 3965.82 289.838  26
   1  -5 -12 4089.86 318.625  24
   1  -5 -11 185.569 113.130  24
  -1   5  11 331.275 109.918  13
   1  -5 -11 502.097 140.732   7
   1  -5 -11 345.083 122.349  25
   1  -5 -11 262.085 94.7113  26
  -1   5  10 22.9230 132.464   2
  -1   5  10 365.199 181.065  31
   1  -5 -10 242.881 89.3208  26
   1  -5 -10 141.389 80.2909  25
  -1   5  10 187.023 98.1599  13
   1  -5 -10 179.350 85.2792  24
   1  -5 -10 202.867 108.682   7
   1  -5 -10-72.6616 160.696  17
   1  -5  -9 1001.35 224.328   3
  -1   5   9 853.559 299.437   2
  -1   5   9 738.159 203.175  31
   1  -5  -9 664.918 133.695  26
   1  -5  -9 1000.78 159.002  25
  -1   5   9 844.020 143.494  13
   1  -5  -9 686.379 140.863  24
   1  -5  -9 1101.24 180.392   7
   1  -5  -9 888.005 219.210  17
  -1   5   8 204.030 135.803  31
   1  -5  -8 471.609 147.064  30
   1  -5  -8 130.640 72.8248  25
   1  -5  -8 193.351 73.0733  26
  -1   5   8 373.817 103.682  13
   1  -5  -8 99.7016 85.8860  24
   1  -5  -8 635.882 184.137   3
  -1   5   8 186.002 133.895   2
   1  -5  -8 74.1557 79.3437  17
   1  -5  -7 18024.0 582.925  25
   1  -5  -7 18539.6 604.007  26
   1  -5  -7 18479.8 608.880  24
  -1   5   7 18332.8 564.842  13
  -1   5   7 18344.4 939.340   2
   1  -5  -7 19510.2 773.093   3
   1  -5  -7 18006.6 799.176  17
   1  -5  -7 18340.3 689.526  30
  -1   5   7 19917.2 852.085  31
  -1   5   7 17760.3 816.501  29
  -1   5   6 1399.56 269.278   2
   1  -5  -6 1136.16 214.263  17
  -1   5   6 1158.42 209.971  31
  -1   5   6 1343.56 231.751  29
   1  -5  -6 1061.17 164.577  30
  -1   5   5 32839.8 1146.71   2
   1  -5  -5 32543.6 978.103  17
  -1   5   5 35238.3 1025.26  31
  -1   5   5 32771.5 1060.48  29
   1  -5  -5 32179.7 801.825  30
  -1   5   4 26368.8 978.969   2
   1  -5  -4 28035.2 868.038  17
  -1   5   4 28906.5 887.721  31
  -1   5   4 28597.0 964.485  29
   1  -5  -4 27862.3 711.631  30
   1  -5  -3 24653.3 790.175  17
  -1   5   3 24828.8 766.078  19
  -1   5   3 24391.0 911.519   2
  -1   5   3 24360.1 875.882  29
  -1   5   3 26113.8 807.989  31
   1  -5  -3 25349.1 649.656  30
  -1   5   2 869.416 187.036   2
  -1   5   2 881.843 161.447  19
   1  -5  -2 1437.96 201.513  17
   1  -5  -2 713.782 113.008  30
  -1   5   2 852.975 156.246  31
  -1   5   2 1144.01 202.817  29
  -1   5   1 400.062 126.336   2
  -1   5   1 452.933 118.748  19
   1  -5  -1 529.636 135.015  17
   1  -5  -1 331.964 77.0914  30
  -1   5   1 402.484 135.992  29
  -1   5   0 739.137 162.497   2
   1  -5   0 781.203 153.668   1
  -1   5   0 705.836 150.779  19
   1  -5   0 702.154 148.250  16
  -1   5   0 821.015 177.118  29
   1  -5   0 641.863 110.487  30
   1  -5   1 67752.6 1286.34   1
  -1   5  -1 70496.8 1285.50   4
  -1   5  -1 66706.5 1392.14  29
   1  -5   1 68364.1 1049.88  30
  -1   5  -1 64409.2 1326.10  19
   1  -5   1 66360.7 1279.41  16
   1  -5   2 34423.5 918.419   1
  -1   5  -2 33553.2 856.598   4
  -1   5  -2 32339.2 979.174  29
   1  -5   2 33836.7 765.092  30
  -1   5  -2 33065.1 979.044  19
   1  -5   2 35671.6 956.258  16
  -1   5  -2 33018.5 873.070  28
  -1   5  -3 2463.87 231.036   4
   1  -5   3 2751.85 272.008   1
  -1   5  -3 2167.59 269.123  29
   1  -5   3 2313.20 214.993  30
  -1   5  -3 2639.45 298.930  19
   1  -5   3 2341.42 266.744  16
  -1   5  -3 2631.34 270.142  28
   1  -5   4 23139.7 778.589   1
  -1   5  -4 22972.4 861.652  19
   1  -5   4 23577.9 823.035  16
  -1   5  -4 23132.9 810.466  28
  -1   5  -4 23895.6 867.055  29
   1  -5   5 3488.76 313.652   1
  -1   5  -5 2997.41 315.854  28
  -1   5  -5 3040.51 325.109  29
  -1   5  -5 3047.18 335.574  19
   1  -5   5 3712.55 344.243  16
   1  -5   6 755.552 151.320   1
  -1   5  -6 450.454 145.127  29
  -1   5  -6 569.545 168.552  28
   1  -5   6 559.407 108.902  22
   1  -5   6 570.992 108.341  23
  -1   5  -6 620.748 168.758  19
   1  -5   6 269.589 85.0051  20
  -1   5  -6 536.047 111.700  14
   1  -5   6 397.271 133.612  16
  -1   5  -7 269.496 136.495  29
  -1   5  -7 784.885 194.826  28
  -1   5  -7 399.729 93.3947  11
   1  -5   7 346.852 92.3466  23
   1  -5   7 636.631 123.487  22
   1  -5   7 415.781 98.4610  20
  -1   5  -7 252.733 153.846  19
   1  -5   7 546.780 150.811  16
  -1   5  -7 515.795 116.146  14
  -1   5  -8 13072.4 740.182  28
  -1   5  -8 12927.0 538.930  25
   1  -5   8 12565.1 447.747  27
  -1   5  -8 12502.1 472.835  11
   1  -5   8 13133.2 511.034  22
   1  -5   8 13851.1 511.348  23
  -1   5  -8 12636.9 729.859  19
   1  -5   8 13068.8 512.264  20
   1  -5   8 13006.3 710.808  16
  -1   5  -8 13000.2 545.024  14
  -1   5  -9 20917.0 962.767  28
   1  -5   9 19737.0 576.246  27
  -1   5  -9 20163.9 681.236  25
  -1   5  -9 19344.8 599.355  11
   1  -5   9 19890.6 625.050  23
   1  -5   9 19732.7 642.882  22
   1  -5   9 19519.1 629.423  20
  -1   5  -9 19480.8 929.860  19
  -1   5  -9 21005.9 702.355  14
   1  -5   9 18768.7 880.954  16
  -1   5 -10 7674.29 424.944  25
   1  -5  10 6658.67 345.326  27
  -1   5 -10 6577.38 358.314  11
   1  -5  10 6686.85 374.867  23
   1  -5  10 6208.20 366.075  22
   1  -5  10 6101.80 352.754  20
  -1   5 -10 6530.01 402.904  14
   1  -5  11 760.408 137.817  23
   1  -5  11 710.964 140.692  22
  -1   5 -11 625.998 135.797  25
   1  -5  11 553.652 109.576  27
   1  -5  11 856.324 138.759  20
  -1   5 -11 666.646 144.206  14
   1  -5  12 891.208 150.553  22
   1  -5  12 673.758 132.063  23
  -1   5 -12 704.572 141.842  25
   1  -5  12 712.111 119.461  27
   1  -5  12 625.966 110.037  20
  -1   5 -12 753.980 149.011  14
  -1   5 -13 392.752 105.675  25
   1  -5  13 377.401 95.0640  27
   1  -5  13 653.568 110.988   8
  -1   5 -13 436.787 129.292  14
   1  -5  13 482.711 109.575  22
   1  -5  13 529.729 123.062  23
   1  -5  14 2532.74 203.558  23
   1  -5  14 2483.39 198.760  22
  -1   5 -14 2350.72 196.835  25
   1  -5  14 2482.90 191.189  27
  -1   5 -14 2519.26 220.543  14
   1  -5  15 28.2237 53.0718  23
   1  -5  15 35.9947 52.0878  22
   1  -5  15 27.4472 54.2358  12
   1  -5  15 67.6390 51.8848  27
  -1   5 -15 1.37408 60.3531  25
  -1   5 -15 8.20953 60.1751  14
   1  -5  16 608.507 72.6886  23
   1  -5  16 733.675 80.6170  12
   1  -5  16 677.981 75.7305  27
  -1   5 -16 719.602 91.9082  14
   1  -4 -17 140.150 58.9860  24
  -1   4  17 99.0181 55.8044  13
   1  -4 -17 67.6005 55.5924  25
   1  -4 -16 494.179 102.981  24
  -1   4  16 336.616 90.6018  13
   1  -4 -16 424.220 100.643  25
   1  -4 -15 241.913 104.793  24
  -1   4  15 45.2480 72.8274  13
   1  -4 -15 151.184 93.9159  25
   1  -4 -14 1232.40 175.794  24
  -1   4  14 1318.45 179.081  13
   1  -4 -14 1065.32 163.731  25
   1  -4 -13-2.64813 82.7076  24
  -1   4  13-29.4573 81.0730  13
   1  -4 -13-181.164 79.0602   7
   1  -4 -13 49.1673 83.9672  25
   1  -4 -13 33.0684 75.7429  26
   1  -4 -12 4525.49 336.740  24
  -1   4  12 4578.33 320.841  13
   1  -4 -12 4454.19 325.264   7
   1  -4 -12 4384.43 302.220  26
   1  -4 -12 4457.08 326.037  25
  -1   4  11 2438.62 399.090   2
  -1   4  11 2465.16 351.614  31
   1  -4 -11 2689.78 249.377  25
   1  -4 -11 2540.50 236.330  26
  -1   4  11 3111.42 262.587  13
   1  -4 -11 2863.05 268.096  24
   1  -4 -11 3068.96 408.133  17
   1  -4 -11 2641.27 256.924   7
   1  -4 -10 5920.46 381.669   7
  -1   4  10 6297.18 602.785   2
   1  -4 -10 6919.14 521.881  30
  -1   4  10 6673.18 543.618  31
   1  -4 -10 5896.84 354.691  26
   1  -4 -10 5862.39 357.612  25
  -1   4  10 6290.35 356.408  13
   1  -4 -10 5931.02 367.116  24
   1  -4 -10 6005.68 458.172  18
   1  -4 -10 6360.29 532.248  17
  -1   4   9 10330.8 739.200   2
  -1   4   9 10884.0 659.102  31
   1  -4  -9 9530.04 562.605  30
   1  -4  -9 9453.13 432.719  26
   1  -4  -9 9669.51 436.265  25
   1  -4  -9 9703.37 448.570  24
   1  -4  -9 9853.27 619.391  17
   1  -4  -9 8777.65 520.809  18
  -1   4   9 10215.5 434.669  13
  -1   4   8 12384.9 764.885   2
   1  -4  -8 12089.8 479.186  24
   1  -4  -8 12930.2 586.660  18
   1  -4  -8 12532.7 657.286  17
  -1   4   8 12388.1 666.937  31
   1  -4  -8 11707.2 580.546  30
  -1   4   7 1342.06 256.041   2
   1  -4  -7 1365.16 177.557  18
   1  -4  -7 1366.41 215.484  17
  -1   4   7 1346.71 225.107  31
   1  -4  -7 1338.58 197.193  30
  -1   4   7 1517.58 223.631  29
  -1   4   6 8067.25 551.140   2
   1  -4  -6 8521.96 406.313  18
   1  -4  -6 8121.09 472.995  17
   1  -4  -6 7438.97 398.946  30
  -1   4   6 8702.07 504.016  31
  -1   4   6 7808.25 484.817  29
  -1   4   5 4289.83 382.603   2
   1  -4  -5 4547.53 276.807  18
   1  -4  -5 4885.18 348.135  17
  -1   4   5 4928.45 360.310  31
   1  -4  -5 4257.53 286.621  30
  -1   4   5 4394.12 358.682  29
  -1   4   4 16328.0 696.024   2
   1  -4  -4 17026.1 539.541   3
   1  -4  -4 16634.6 479.568  18
   1  -4  -4 16519.1 602.360  17
   1  -4  -4 16882.0 523.995  30
  -1   4   4 16595.6 619.195  31
  -1   4   4 15821.0 640.361  29
  -1   4   3 22363.8 641.722  19
   1  -4  -3 22016.4 509.410  18
   1  -4  -3 22564.2 675.891  17
   1  -4  -3 22255.9 540.378   3
  -1   4   3 23165.8 785.367   2
  -1   4   3 21591.5 724.520  29
  -1   4   3 21842.0 676.731  31
   1  -4  -3 22611.4 573.396  30
   1  -4  -2 11443.3 342.859  18
  -1   4   2 12265.4 481.845  19
   1  -4  -2 11580.8 472.170  17
  -1   4   2 12674.7 555.717   2
   1  -4  -2 11543.4 325.476   3
   1  -4  -2 12028.7 403.326  30
  -1   4   2 11868.3 526.742  29
  -1   4   2 12098.5 482.267  31
  -1   4   1 163015. 1873.84   2
  -1   4   1 164284. 1770.03  19
   1  -4  -1 165656. 1238.94  18
   1  -4  -1 158684. 1686.28  16
  -1   4   1 165752. 1688.30  31
   1  -4  -1 163543. 1443.51  30
  -1   4   1 157363. 1879.63  29
  -1   4   0 7848.33 406.027   2
   1  -4   0 7785.39 382.465   1
  -1   4   0 7404.30 410.581  29
   1  -4   0 7677.05 315.225  30
  -1   4   0 8123.80 405.636  19
   1  -4   0 8118.74 275.504  18
   1  -4   0 7797.49 383.078  16
   1  -4   1 75532.1 1169.57   1
  -1   4  -1 76288.8 1292.93  29
   1  -4   1 73929.4 997.568  30
   1  -4   1 76060.0 862.777  18
  -1   4  -1 75091.1 1253.91  19
   1  -4   1 76033.5 1202.03  16
  -1   4  -1 78642.2 1133.51  28
  -1   4  -2 6594.59 347.654   4
   1  -4   2 6586.86 347.542   1
  -1   4  -2 6718.50 394.866  19
   1  -4   2 6530.06 368.875  16
  -1   4  -2 6201.65 341.540  28
  -1   4  -2 6888.50 394.573  29
  -1   4  -3 105883. 1347.72   4
   1  -4   3 107523. 1419.25   1
  -1   4  -3 105855. 1574.49  19
   1  -4   3 104676. 1504.88  16
  -1   4  -3 103594. 1455.43  28
  -1   4  -3 103585. 1533.86  29
  -1   4  -4 2429.40 206.704   4
   1  -4   4 2897.09 249.648   1
  -1   4  -4 2350.08 251.963  19
   1  -4   4 2506.89 249.374  16
  -1   4  -4 2113.76 231.790  28
  -1   4  -4 2756.46 261.923  29
   1  -4   5 14334.3 557.418   1
  -1   4  -5 13163.1 600.092  19
   1  -4   5 13728.0 592.671  16
  -1   4  -5 13368.0 593.597  28
  -1   4  -5 13383.3 579.197  29
   1  -4   6 84048.0 1406.90   1
  -1   4  -6 84045.7 1572.95  19
   1  -4   6 82276.9 1514.27  16
  -1   4  -6 86219.7 1479.12  29
   1  -4   7 8549.43 477.073   1
  -1   4  -7 8060.36 517.644  28
  -1   4  -7 8511.21 478.872  29
  -1   4  -7 8461.56 522.239  19
   1  -4   7 8550.61 516.102  16
  -1   4  -8 5837.74 466.521  28
   1  -4   8 6356.23 320.529  27
  -1   4  -8 5995.29 318.947  11
   1  -4   8 5961.80 331.847  22
   1  -4   8 6464.67 335.977  23
  -1   4  -8 6247.51 467.897  19
   1  -4   8 6222.84 328.196  20
  -1   4  -8 5970.51 349.577  14
   1  -4   8 5710.96 449.418  16
  -1   4  -9 4822.46 444.766  28
   1  -4   9 5184.68 299.938  27
  -1   4  -9 4937.52 330.749  25
  -1   4  -9 5041.87 304.169  11
   1  -4   9 5379.26 319.969  22
   1  -4   9 5505.58 322.323  23
  -1   4  -9 4640.10 417.459  19
   1  -4   9 4751.48 296.645  20
   1  -4   9 5128.37 450.009  16
  -1   4  -9 4810.90 325.747  14
  -1   4 -10 5492.49 492.576  28
  -1   4 -10 4846.26 341.862  25
   1  -4  10 4787.34 302.218  27
  -1   4 -10 4859.94 310.547  11
   1  -4  10 5004.53 322.600  23
   1  -4  10 4730.12 310.818  22
   1  -4  10 4677.15 296.756  20
   1  -4  10 4906.84 459.504  16
  -1   4 -10 5050.32 346.537  14
  -1   4 -11 1696.04 209.643  25
   1  -4  11 1488.49 179.751  27
  -1   4 -11 1633.81 190.660  11
   1  -4  11 1780.49 199.992  23
   1  -4  11 1543.95 187.082  22
   1  -4  11 1381.33 163.318  20
  -1   4 -11 1407.04 199.113  14
  -1   4 -12 1174.13 178.766  25
   1  -4  12 1106.26 160.385  27
  -1   4 -12 893.265 162.755  14
   1  -4  12 1073.14 162.082  23
   1  -4  12 959.992 153.175  22
  -1   4 -13 2745.15 254.812  25
   1  -4  13 2873.39 238.763  27
  -1   4 -13 3417.31 288.533  14
   1  -4  13 3012.69 244.287  23
   1  -4  13 2848.17 238.855  22
  -1   4 -14 2129.21 216.136  25
   1  -4  14 2263.89 206.958  27
  -1   4 -14 2081.28 217.959  14
   1  -4  14 2116.94 196.140  23
   1  -4  14 2520.26 210.213  22
  -1   4 -15 107.028 70.2376  25
   1  -4  15 30.2561 64.8497  27
   1  -4  15 11.4739 56.2919  22
   1  -4  15-39.7951 61.5089  23
   1  -4  15 66.5812 59.6367   8
  -1   4 -15 16.5300 68.6207  14
   1  -4  16 39.7737 49.0168  27
  -1   4 -16 34.6686 64.6724  25
   1  -4  16 95.4205 53.6214  12
   1  -4  16 91.3292 50.1465   8
  -1   4 -16 12.8352 58.2062  14
   1  -4  16-9.09956 43.0590  23
   1  -4  17 352.357 59.1581  27
  -1   4 -17 243.450 58.0345  10
  -1   4 -17 451.110 76.7023  14
   1  -3 -18 312.301 64.9410  25
  -1   3  18 210.135 53.9603  13
   1  -3 -17 382.959 89.0194  25
  -1   3  17 328.359 82.1293  13
   1  -3 -17 554.338 93.4028  24
   1  -3 -16 260.664 87.3063  25
  -1   3  16 214.339 89.5206  13
   1  -3 -16 342.642 92.1991  24
   1  -3 -15 86.1474 100.906  25
  -1   3  15 32.8024 82.6504  13
   1  -3 -15 51.9896 88.8131  24
   1  -3 -14 1475.08 194.103  25
  -1   3  14 1626.32 201.382  13
   1  -3 -14 1311.30 184.723  24
   1  -3 -13 711.163 155.079  25
   1  -3 -13 729.752 132.268  26
  -1   3  13 604.750 134.844  13
   1  -3 -13 743.407 152.866  24
   1  -3 -12 4586.77 332.822  24
  -1   3  12 4790.86 327.642  13
   1  -3 -12 4792.29 337.077  25
   1  -3 -12 4752.16 315.189  26
  -1   3  12 4505.26 460.422  31
   1  -3 -11 219.803 76.5674   7
  -1   3  11-94.2020 167.263   2
  -1   3  11-25.9146 127.683  31
   1  -3 -11 111.314 74.5545  25
  -1   3  11 221.401 89.4407  13
   1  -3 -11 43.6909 75.9189  24
   1  -3 -11-16.7702 125.437  18
   1  -3 -11 126.150 108.084  17
  -1   3  10 459.890 187.308   2
   1  -3 -10 410.183 151.958  30
  -1   3  10 814.708 192.845  31
   1  -3 -10 677.618 125.777  25
   1  -3 -10 731.013 129.525  26
   1  -3 -10 661.803 133.959  24
   1  -3 -10 554.572 174.764  17
   1  -3 -10 921.187 193.693  18
  -1   3  10 686.488 131.535  13
  -1   3   9 2772.69 372.982   2
  -1   3   9 3370.52 241.991  13
   1  -3  -9 2865.07 233.687  24
   1  -3  -9 3208.68 318.641  18
   1  -3  -9 3258.43 345.246  17
   1  -3  -9 3285.29 333.076  30
  -1   3   9 3428.10 354.244  31
  -1   3   8 21116.4 923.360   2
   1  -3  -8 23128.2 774.508  18
   1  -3  -8 21696.4 805.950  17
   1  -3  -8 21392.9 763.003  30
  -1   3   8 22563.3 835.136  31
  -1   3   7 6435.41 484.656   2
   1  -3  -7 6714.68 421.121  17
   1  -3  -7 6098.25 381.935  30
  -1   3   7 6967.21 442.631  31
  -1   3   6 3366.06 335.105   2
   1  -3  -6 3564.20 293.392  17
   1  -3  -6 3252.41 255.613  30
  -1   3   6 3327.06 291.562  31
  -1   3   6 3078.80 276.403  29
  -1   3   5 21965.1 775.020   2
   1  -3  -5 23255.1 606.518  18
   1  -3  -5 22638.0 668.579  17
   1  -3  -5 22165.0 610.814  30
  -1   3   5 23744.7 723.367  29
  -1   3   4 316422. 2728.78   2
   1  -3  -4 323128. 2051.77  18
   1  -3  -4 332238. 2373.81  17
  -1   3   4 334011. 2580.29  29
   1  -3  -4 322781. 2146.22  30
  -1   3   4 324911. 2461.66  31
   1  -3  -3 16942.9 432.380  18
   1  -3  -3 17881.4 528.619  17
  -1   3   3 17051.4 597.588   2
  -1   3   3 16824.8 532.184  31
   1  -3  -3 17184.0 464.949  30
  -1   3   3 17422.9 575.207  29
   1  -3  -2 437870. 2035.16  18
   1  -3  -2 441436. 2495.84  17
  -1   3   2 441450. 2473.81  19
  -1   3   2 429177. 2764.53   2
  -1   3   2 436905. 2551.11  31
  -1   3   2 429425. 2733.48  29
   1  -3  -2 433212. 2200.30  30
  -1   3   1 898.208 127.661   2
   1  -3  -1 1247.76 84.2095   3
   1  -3  -1 897.988 94.1050  18
  -1   3   1 903.227 126.861  19
   1  -3  -1 1018.56 132.307  16
  -1   3   1 880.193 136.065  29
   1  -3  -1 995.910 111.574  30
  -1   3   1 795.438 119.623  31
   1  -3   0 113658. 1223.76   1
  -1   3   0 106670. 1314.31  29
   1  -3   0 109198. 1071.38  30
  -1   3   0 111801. 1283.10  19
   1  -3   0 108063. 950.115  18
   1  -3   0 106621. 1201.06  16
   1  -3   1 78407.9 994.942   1
  -1   3  -1 76543.2 1106.82  29
   1  -3   1 75872.8 1036.04  16
  -1   3  -1 77923.4 988.327  28
   1  -3   2 152777. 1398.12   1
  -1   3  -2 151962. 1463.50   4
  -1   3  -2 151186. 1569.29  19
   1  -3   2 149092. 1509.94  16
  -1   3  -2 153065. 1478.51  28
  -1   3  -3 2665.11 196.742   4
   1  -3   3 2766.66 199.505   1
  -1   3  -3 2690.78 228.397  19
   1  -3   3 2635.45 221.205  16
  -1   3  -3 2883.26 221.613  28
  -1   3  -3 2705.39 217.817  29
  -1   3  -4 139300. 1410.79   4
   1  -3   4 144717. 1463.12   1
  -1   3  -4 140852. 1643.59  19
   1  -3   4 139862. 1620.23  16
  -1   3  -4 141950. 1626.43  28
  -1   3  -4 141134. 1541.13  29
   1  -3   5 46245.7 879.832   1
  -1   3  -5 45546.2 830.150   4
  -1   3  -5 46774.3 996.561  19
   1  -3   5 45072.0 973.417  16
  -1   3  -5 44756.9 977.701  28
  -1   3  -5 46555.1 911.760  29
   1  -3   6 29412.5 750.419   1
  -1   3  -6 29253.9 684.955   4
  -1   3  -6 31467.5 847.527  19
   1  -3   6 28872.5 835.501  16
  -1   3  -6 29184.0 740.142  29
  -1   3  -6 28015.7 819.257  28
   1  -3   7 59433.3 1140.76   1
  -1   3  -7 62430.6 1249.91  19
   1  -3   7 58998.6 1257.99  16
   1  -3   7 61951.7 1121.69  31
  -1   3  -7 57541.2 1065.89  29
  -1   3  -7 60169.4 1273.76  28
   1  -3   8 3670.86 312.958   1
   1  -3   8 3169.89 280.497  31
  -1   3  -8 3363.59 331.849  28
  -1   3  -8 3213.52 306.644  19
   1  -3   8 3558.24 340.646  16
   1  -3   9 485.552 129.846  31
   1  -3   9 312.569 71.1699  27
  -1   3  -9 220.928 118.015  28
  -1   3  -9 264.621 75.7671  11
   1  -3   9 396.992 99.1116  23
   1  -3   9 104.560 61.6962  22
  -1   3  -9 181.103 85.0745  19
   1  -3   9 231.128 103.109  16
  -1   3  -9 332.766 84.5693  14
   1  -3  10 244.633 83.8050  23
   1  -3  10 304.047 85.6944  22
  -1   3 -10 320.091 98.1906  11
  -1   3 -10 331.262 105.857  14
   1  -3  10 446.223 150.169  16
   1  -3  10 353.689 96.4386  27
  -1   3 -10 200.258 80.7013  25
  -1   3 -10 312.947 148.193  28
  -1   3 -11 86306.6 1388.78  25
   1  -3  11 88314.6 1293.68  27
  -1   3 -11 86105.4 1269.72  11
   1  -3  11 85141.8 1248.89  22
   1  -3  11 85927.8 1254.20  23
  -1   3 -11 87898.3 1887.29  28
  -1   3 -11 88102.5 1379.79  14
   1  -3  11 89950.5 1932.25  16
  -1   3 -12 36434.1 914.325  25
   1  -3  12 35127.3 834.057  27
  -1   3 -12 34957.4 885.504  14
   1  -3  12 35191.4 814.763  22
   1  -3  12 34392.9 803.548  23
  -1   3 -13 1998.85 229.857  25
   1  -3  13 2104.66 218.772  27
  -1   3 -13 1902.66 221.229  14
   1  -3  13 2067.01 203.691  23
   1  -3  13 1930.65 201.071  22
   1  -3  14 1160.69 168.420  27
  -1   3 -14 1519.83 191.433  25
  -1   3 -14 1403.21 192.707  14
   1  -3  14 1446.19 166.006  22
   1  -3  14 1365.02 159.890  23
   1  -3  15-13.9379 74.2661  27
  -1   3 -15-23.3645 74.3929  25
  -1   3 -15-36.8351 95.4602  14
   1  -3  15 34.3445 58.9861  22
   1  -3  15 95.7456 72.0542  23
   1  -3  16 382.240 96.8953  27
  -1   3 -16 541.331 103.446  25
   1  -3  16 318.088 69.9341  23
   1  -3  16 405.631 94.0477   8
  -1   3 -16 331.248 93.2468  14
   1  -3  17 2091.33 151.725  27
  -1   3 -17 1700.44 136.350  25
   1  -3  17 1931.92 146.896   8
  -1   3 -17 2281.03 172.671  14
  -1   3 -17 2263.70 165.934  10
  -1   2  18 126.976 47.4471  13
   1  -2 -18 12.6425 54.3300  25
   1  -2 -17-13.2316 60.7475  24
  -1   2  17-16.0491 63.9025  13
  -1   2  17 90.4566 50.9475   8
   1  -2 -17 134.374 67.6376  25
   1  -2 -16 1621.71 179.382  24
  -1   2  16 1614.90 176.359  13
  -1   2  16 1625.70 154.511   8
   1  -2 -16 1750.75 191.031  25
   1  -2 -15 112.029 87.4532  24
  -1   2  15 90.0051 91.6569  13
  -1   2  15-6.02235 73.6290   8
   1  -2 -15 142.174 93.5441  25
  -1   2  15 141.767 69.2739  27
   1  -2 -14 510.037 125.277  24
  -1   2  14 733.112 145.469  13
  -1   2  14 573.606 121.090   8
  -1   2  14 765.894 123.191  27
   1  -2 -14 630.088 140.725  25
   1  -2 -13 1201.32 184.639  24
  -1   2  13 1385.92 187.021  13
  -1   2  13 1131.33 157.292   8
   1  -2 -13 1088.78 153.096  26
   1  -2 -13 1308.92 192.732  25
  -1   2  13 1173.32 149.779  27
  -1   2  12 94.3303 152.999   2
  -1   2  12-113.528 153.330  31
  -1   2  12 87.1937 57.9500  27
   1  -2 -12-304.062 92.6680  26
   1  -2 -12 49.2759 69.7370  25
  -1   2  12-29.2637 70.0903  13
   1  -2 -12-27.9252 76.3268  24
   1  -2 -12-464.675 195.859  17
  -1   2  12-59.1869 67.5199   8
  -1   2  11 12294.0 465.015   8
  -1   2  11 12825.3 840.513   2
  -1   2  11 12897.8 722.019  31
   1  -2 -11 12162.6 507.863  25
   1  -2 -11 11937.7 486.276  26
  -1   2  11 11767.1 424.108  27
  -1   2  11 12773.1 497.396  13
   1  -2 -11 11790.1 503.984  24
   1  -2 -11 12115.4 699.063  18
  -1   2  11 11889.5 661.586  16
   1  -2 -11 12106.8 484.070  14
   1  -2 -11 13401.0 761.526  17
  -1   2  10 4883.55 501.284   2
   1  -2 -10 4944.13 311.004  25
   1  -2 -10 4735.90 297.135  26
   1  -2 -10 4552.09 300.737  24
   1  -2 -10 5214.75 432.679  18
   1  -2 -10 4666.01 289.039  14
   1  -2 -10 4625.17 422.525  17
  -1   2  10 4807.05 425.024  31
  -1   2   9 3566.68 404.847   2
   1  -2  -9 3687.33 337.020  18
   1  -2  -9 3843.05 360.316  17
   1  -2  -9 4057.58 367.457  30
  -1   2   9 4398.07 381.566  31
  -1   2   8 73994.0 1628.19   2
   1  -2  -8 76056.7 1394.56  18
   1  -2  -8 74341.0 1408.68  17
  -1   2   8 78458.5 1462.55  31
   1  -2  -8 75124.7 1402.24  30
  -1   2   7 3615.66 348.835   2
   1  -2  -7 3620.61 286.661  18
   1  -2  -7 3700.95 298.132  17
  -1   2   7 3573.86 300.363  31
   1  -2  -7 3767.61 295.229  30
  -1   2   6 66617.9 1332.40   2
   1  -2  -6 68051.0 1111.76  18
   1  -2  -6 67530.6 1134.30  17
  -1   2   6 71183.8 1208.60  31
   1  -2  -6 69521.4 1123.31  30
   1  -2  -6 69659.4 862.758  28
  -1   2   5 33705.6 877.807   2
   1  -2  -5 34503.5 718.566  18
   1  -2  -5 35769.8 758.592  17
  -1   2   5 35958.0 790.724  29
   1  -2  -5 34424.8 568.801  28
   1  -2  -5 33860.3 719.048  30
  -1   2   5 35533.5 793.297  31
  -1   2   4 4832.27 311.109   2
   1  -2  -4 4649.37 243.911  18
   1  -2  -4 5181.05 269.531  17
   1  -2  -4 5126.96 262.587  30
  -1   2   4 4679.27 272.420  31
  -1   2   4 4811.23 282.660  29
  -1   2   3 151395. 1560.79   2
   1  -2  -3 152771. 1248.74  18
   1  -2  -3 158333. 1352.98  17
  -1   2   3 156215. 1443.20  31
  -1   2   3 159338. 1504.85  29
   1  -2  -3 158034. 1306.45  30
   1  -2  -2 21541.6 431.894  18
  -1   2   2 22587.7 482.758  19
   1  -2  -2 22766.3 486.774  17
  -1   2   2 24705.1 573.305   2
  -1   2   2 21962.9 534.918  29
  -1   2   2 21524.4 504.553  31
   1  -2  -2 24386.7 476.951  30
  -1   2   1 167969. 1355.56   2
   1  -2  -1 169582. 1131.81  18
  -1   2   1 170000. 1322.46  19
   1  -2  -1 171311. 1262.79  16
   1  -2  -1 167462. 1196.83  30
  -1   2   1 170603. 1337.65  31
   1  -2   0 37842.0 574.216   1
  -1   2   0 37669.3 591.133   2
   1  -2   0 36808.4 554.500  30
  -1   2   0 36340.3 640.035  29
  -1   2   0 37094.1 608.401  31
   1  -2   0 35995.9 506.766  18
  -1   2   0 36907.0 627.462  19
   1  -2   0 38403.9 604.219  16
   1  -2   1 87896.6 832.353   1
  -1   2  -1 85240.9 956.940  29
  -1   2  -1 83956.8 962.667  19
   1  -2   1 83608.2 925.107  16
  -1   2  -1 88479.5 915.844  28
  -1   2  -2 13634.4 385.266   4
   1  -2   2 13986.0 337.175   1
  -1   2  -2 15170.1 422.821  19
   1  -2   2 13637.3 399.800  16
  -1   2  -2 13815.5 387.781  29
  -1   2  -2 13895.1 390.147  28
  -1   2  -3 187829. 1460.10   4
  -1   2  -3 190961. 1564.87  19
   1  -2   3 190574. 1588.50  16
  -1   2  -3 189226. 1545.99  28
  -1   2  -3 191445. 1447.24  29
  -1   2  -4 125702. 1247.03   4
   1  -2   4 129894. 1182.24   1
  -1   2  -4 127541. 1342.38  19
   1  -2   4 124265. 1380.45  16
  -1   2  -4 124933. 1352.11  28
  -1   2  -4 127619. 1202.05  29
  -1   2  -5 197097. 1647.12   4
  -1   2  -5 197706. 1540.82  29
  -1   2  -5 199435. 1829.68  28
  -1   2  -5 197234. 1754.53  19
   1  -2   5 194250. 1860.16  16
   1  -2   6 340.758 86.6710   1
  -1   2  -6 410.773 91.5387   4
  -1   2  -6 425.086 86.7347  29
  -1   2  -6 304.663 97.5112  19
   1  -2   6 314.104 109.871  16
  -1   2  -6 571.501 128.017  28
  -1   2  -7 26722.9 679.899   4
   1  -2   7 27531.8 717.945   1
  -1   2  -7 26234.8 711.030  19
   1  -2   7 25993.9 793.936  16
   1  -2   7 26247.3 714.148  31
  -1   2  -7 25348.9 755.247  28
   1  -2   8 155391. 1870.90   1
  -1   2  -8 154079. 1731.84   4
  -1   2  -8 158937. 1816.79  19
   1  -2   8 154293. 2071.69  16
  -1   2  -8 158042. 1997.55  28
   1  -2   8 157864. 1862.79  31
  -1   2  -9 16478.1 686.268  28
   1  -2   9 15359.8 630.730  31
   1  -2   9 15780.6 645.748   1
   1  -2   9 15125.5 703.706  16
  -1   2 -10 74571.5 1204.26  25
   1  -2  10 75333.0 1120.52  27
  -1   2 -10 73898.1 1088.27  11
   1  -2  10 73367.7 1074.38  23
   1  -2  10 72778.9 1061.05  22
  -1   2 -10 75628.6 1550.22  28
   1  -2  10 74266.1 1459.94  31
  -1   2 -10 73408.1 1165.15  14
   1  -2  10 75272.2 1652.44  16
  -1   2 -11 3487.93 281.426  25
   1  -2  11 3189.42 249.828  27
  -1   2 -11 3344.31 252.919  11
   1  -2  11 3231.80 328.200  31
  -1   2 -11 3176.94 341.042  28
   1  -2  11 3535.94 388.830  16
  -1   2 -11 3363.27 268.854  14
   1  -2  11 3213.64 242.132  23
   1  -2  11 3195.66 236.523  22
   1  -2  12 16920.5 541.053  23
   1  -2  12 16301.8 532.339  22
   1  -2  12 16359.9 854.392  16
  -1   2 -12 16824.3 605.225  14
   1  -2  12 16282.1 566.741  27
  -1   2 -12 16340.1 614.100  25
   1  -2  13 31507.5 735.477  23
   1  -2  13 29661.9 721.690  22
  -1   2 -13 29327.3 805.460  14
  -1   2 -13 30471.5 835.418  25
   1  -2  13 30506.3 783.500  27
   1  -2  14 550.723 109.541  23
   1  -2  14 421.463 99.9867  22
  -1   2 -14 410.741 124.421  14
   1  -2  14 515.775 130.407  27
  -1   2 -14 498.867 131.424  25
   1  -2  15 1901.40 167.314  23
   1  -2  15 1975.98 180.357  22
   1  -2  15 2253.05 210.979  27
  -1   2 -15 1805.17 199.679  25
  -1   2 -15 1945.40 215.375  14
   1  -2  16 131.481 80.5049  27
  -1   2 -16 173.419 92.2584  25
  -1   2 -16 62.2130 89.4860  14
   1  -2  17 5463.79 264.207  27
  -1   2 -17 4543.01 244.000  25
   1  -2  17 4929.00 255.285   8
  -1   2 -17 5359.45 282.245  14
   1  -2  17 4645.58 222.264  13
  -1   2 -17 5432.46 269.465  10
   1  -2  18-14.2344 41.0181  27
  -1   2 -18-20.3317 28.9073  10
   1  -2  18-84.9210 59.4755   8
  -1   1  18 723.552 84.6297  13
  -1   1  18 841.954 86.2282   8
   1  -1 -18 887.285 101.897  25
   1  -1 -17 150.292 66.9785  24
  -1   1  17 241.951 77.1889  13
  -1   1  17 139.046 65.8399   8
  -1   1  17 120.264 55.0786  27
   1  -1 -17 169.292 71.9569  25
   1  -1 -16 317.482 102.202  24
  -1   1  16 247.252 98.8540  13
  -1   1  16 283.040 92.8150   8
  -1   1  16 448.657 96.4817  27
   1  -1 -16 136.944 90.4673  25
   1  -1 -15 171.165 84.9780  24
  -1   1  15 174.340 79.5895  13
  -1   1  15 153.454 80.5318   8
  -1   1  15 223.902 84.2842  27
   1  -1 -15 213.098 107.018  25
  -1   1  14 686.721 122.865  27
   1  -1 -14 563.440 144.387  25
  -1   1  14 604.580 124.796  13
   1  -1 -14 377.521 126.714  24
  -1   1  14 603.362 125.563   8
   1  -1 -14 514.489 124.235  14
  -1   1  13 1206.49 163.044  27
   1  -1 -13 1234.38 192.316  25
  -1   1  13 1259.69 178.090  13
   1  -1 -13 1050.33 169.621  24
  -1   1  13 1232.61 169.663   8
   1  -1 -13 1252.61 174.933  14
  -1   1  12 3495.01 256.051  27
   1  -1 -12 3505.02 263.939  26
   1  -1 -12 3394.01 288.327  25
  -1   1  12 3571.99 388.454  31
   1  -1 -12 3588.84 290.779  24
   1  -1 -12 3075.52 254.375  14
   1  -1 -12 3493.01 418.693  17
  -1   1  12 3118.05 441.219   2
  -1   1  12 3639.14 468.673   1
  -1   1  11 317.285 159.542   2
  -1   1  11-72.1298 74.3656  27
   1  -1 -11-8.79685 19.3023  26
   1  -1 -11 23.5105 68.2000  25
  -1   1  11 109.597 88.7078  31
   1  -1 -11-239.727 93.7673  24
   1  -1 -11 19.6667 77.3567  18
   1  -1 -11 82.6025 68.7433  14
   1  -1 -11 149.696 127.261  17
  -1   1  10 7626.26 593.524   2
   1  -1 -10 7858.94 389.421  25
   1  -1 -10 8480.95 404.360  24
   1  -1 -10 7257.10 507.474  18
  -1   1  10 8644.54 502.432  16
   1  -1 -10 7904.64 536.935  17
  -1   1  10 7923.50 515.593  31
  -1   1   9 6763.16 526.137   2
   1  -1  -9 6379.01 449.308  18
   1  -1  -9 6677.80 453.457  17
  -1   1   9 6591.83 442.409  31
   1  -1  -9 6946.78 475.051  30
  -1   1   8 75130.5 1591.89   2
   1  -1  -8 73742.1 1372.94  18
   1  -1  -8 74509.2 1355.72  17
  -1   1   8 73841.6 1337.03  31
   1  -1  -8 76549.4 1147.07  28
   1  -1  -8 75917.2 1399.15  30
  -1   1   7 1634.16 231.916   2
   1  -1  -7 1382.25 188.089  18
   1  -1  -7 1521.65 185.232  17
   1  -1  -7 1217.12 141.334  28
   1  -1  -7 1278.27 178.524  30
  -1   1   7 1320.45 177.287  31
  -1   1   6 117086. 1673.71   2
   1  -1  -6 115932. 1440.69  18
   1  -1  -6 120341. 1425.84  17
  -1   1   6 119431. 1445.50  31
   1  -1  -6 117638. 1216.14  28
   1  -1  -6 116499. 1437.84  30
  -1   1   5 274706. 2341.56   2
   1  -1  -5 272036. 2000.15  18
  -1   1   5 277132. 2035.55  31
   1  -1  -5 279442. 1729.19  28
   1  -1  -5 277289. 1991.61  30
  -1   1   4 4696.06 287.227   2
   1  -1  -4 4786.85 242.371  18
   1  -1  -4 4929.64 237.464  17
  -1   1   4 4980.71 255.778  31
   1  -1  -4 4972.46 245.071  30
   1  -1  -4 5112.75 217.163  28
  -1   1   3 429388. 2365.56   2
   1  -1  -3 429078. 2024.26  18
  -1   1   3 427915. 2114.49  31
  -1   1   3 425814. 2191.64  29
   1  -1  -3 425272. 2014.00  30
  -1   1   2 707206. 2659.93   2
  -1   1   2 712786. 2661.70  29
  -1   1   1 106664. 878.153   2
   1  -1  -1 103481. 821.014  18
   1  -1  -1 107513. 783.676  16
   1  -1  -1 104279. 832.866  30
  -1   1   1 102732. 929.046  29
  -1   1   0 300978. 1214.57   2
  -1   1   0 300208. 1475.82  29
  -1   1  -1 34030.6 253.498   3
  -1   1  -1 32320.8 505.477   4
   1  -1   1 33451.9 344.010   1
  -1   1  -1 32582.6 485.228  19
   1  -1   1 33420.8 484.882  16
  -1   1  -1 32414.6 462.908  29
  -1   1  -2 282098. 1552.20   4
  -1   1  -2 279179. 1475.07  19
   1  -1   2 288232. 1568.65  16
  -1   1  -2 282211. 1314.00  29
  -1   1  -2 276518. 1470.90  28
  -1   1  -3 108855. 1027.19   4
  -1   1  -3 108515. 961.999  19
   1  -1   3 107152. 1065.87  16
  -1   1  -3 108719. 817.742  29
  -1   1  -3 106742. 995.517  28
  -1   1  -4 194137. 1480.16   4
   1  -1   4 199982. 1259.77   1
  -1   1  -4 194510. 1472.50  28
  -1   1  -4 200196. 1119.96  29
  -1   1  -4 199444. 1376.54  19
   1  -1   4 198697. 1595.84  16
   1  -1   5 292.979 64.9507   1
  -1   1  -5 272.058 72.4695   4
   1  -1   5 634.914 101.184   2
  -1   1  -5 331.534 54.8144  29
  -1   1  -5 629.626 92.8390  19
   1  -1   5 262.735 86.8048  16
  -1   1  -5 313.771 77.6084  28
   1  -1   6 383394. 2452.41   2
   1  -1   6 386431. 2307.42   1
  -1   1  -6 372311. 2379.14   4
  -1   1  -6 379687. 2135.20  19
   1  -1   6 377054. 2664.31  16
  -1   1  -6 387138. 1680.87  29
  -1   1  -6 380209. 2413.83  28
   1  -1   7 31546.8 739.845   1
   1  -1   7 30523.8 771.781   2
  -1   1  -7 30592.8 733.103   4
  -1   1  -7 30390.4 637.956  19
   1  -1   7 29264.3 811.620  16
  -1   1  -7 28225.3 714.450  28
   1  -1   7 31264.7 760.749  31
   1  -1   8 9208.13 473.941   2
   1  -1   8 8419.48 427.454   1
  -1   1  -8 8651.87 427.611   4
  -1   1  -8 8601.48 357.245  19
   1  -1   8 8942.15 485.770  16
  -1   1  -8 9422.73 444.131  28
   1  -1   8 9069.12 445.753  31
  -1   1  -9 11006.9 518.008  28
   1  -1   9 9893.20 501.433  31
   1  -1   9 9983.08 559.936  16
   1  -1   9 10266.9 514.555   1
  -1   1  -9 9994.80 492.519   4
  -1   1 -10 10224.3 523.817  28
   1  -1  10 9813.98 537.558  31
   1  -1  10 10398.4 553.142   1
   1  -1  10 11162.1 626.476  16
  -1   1 -11 7881.81 412.587  25
   1  -1  11 7745.74 367.302  27
  -1   1 -11 7850.36 362.559  11
   1  -1  11 7717.80 342.755  23
   1  -1  11 7408.03 335.717  22
   1  -1  11 8071.60 522.702  31
   1  -1  11 8137.07 576.050  16
  -1   1 -11 7777.61 392.796  14
   1  -1  12 6477.86 319.355  23
   1  -1  12 6133.82 313.835  22
   1  -1  12 6752.22 357.471  27
  -1   1 -12 6994.60 401.363  25
   1  -1  12 6561.42 507.302  31
  -1   1 -12 6737.54 382.328  14
   1  -1  12 5990.65 531.742  16
   1  -1  13 13036.0 462.892  22
   1  -1  13 13841.7 460.090  23
  -1   1 -13 14536.0 578.341  25
   1  -1  13 14117.0 529.060  27
   1  -1  13 12712.7 722.690  31
   1  -1  13 13190.1 801.689  16
  -1   1 -13 13996.1 557.700  14
   1  -1  14 4755.27 311.351  27
  -1   1 -14 4435.43 324.986  25
  -1   1 -14 4778.13 336.128  14
   1  -1  14 4334.11 268.310  22
  -1   1 -15 761.068 153.018  14
  -1   1 -15 677.616 138.964  25
   1  -1  15 701.337 132.141  27
   1  -1  16 246.120 87.9516  27
  -1   1 -16 295.328 98.6552  25
  -1   1 -16 258.714 94.1874  10
  -1   1 -16 268.126 96.4807  14
  -1   1 -17 2319.93 193.587  25
   1  -1  17 2798.12 197.121  27
   1  -1  17 2784.36 211.454   8
  -1   1 -17 2947.66 222.397  14
  -1   1 -17 2836.51 208.674  10
   1  -1  18 93.4735 52.5416  13
   1  -1  18 96.5509 53.2641   8
  -1   1 -18 49.9826 36.8518  10
  -1   1 -18 57.0600 53.2335  25
   1  -1  18 80.0078 50.4524  27
  -1   0  18-67.2956 44.1363   8
   1   0 -18 13.6693 45.5855  25
   1   0 -17 591.585 100.917  24
  -1   0  17 631.570 96.7098  13
  -1   0  17 570.916 99.1700   8
   1   0 -17 613.199 110.656  25
  -1   0  17 502.293 85.6965  27
   1   0 -16 687.113 125.289  24
  -1   0  16 703.030 121.637  13
  -1   0  16 656.271 122.042   8
   1   0 -16 493.379 128.793  25
  -1   0  16 744.223 116.270  27
  -1   0  15-9.83197 60.4807  27
   1   0 -15-20.1650 95.7756  25
  -1   0  15 77.8817 69.6097  13
   1   0 -15 80.5071 68.5243  24
  -1   0  15 122.391 90.7712   8
   1   0 -15 56.5060 74.3558  14
  -1   0  14 17.9268 79.6572  27
   1   0 -14 138.113 93.2981  25
  -1   0  14 122.797 87.6165  13
  -1   0  14 49.3588 90.7803   8
   1   0 -14 43.0088 71.0278  14
   1   0 -14 104.956 85.7592  24
  -1   0  13 3044.97 249.752  27
   1   0 -13 3077.44 281.492  25
   1   0 -13 2701.35 262.785  24
  -1   0  13 2822.73 253.382   8
   1   0 -13 2935.31 255.529  14
   1   0 -12 2084.16 228.158  25
  -1   0  12 2079.11 202.468  27
   1   0 -12 2453.28 223.313  26
  -1   0  12 2192.81 296.643  31
   1   0 -12 2138.33 228.952  24
  -1   0  12 1787.79 353.224   2
  -1   0  12 2147.53 365.062   1
   1   0 -12 1896.77 199.289  14
   1   0 -11 1366.36 164.428  26
   1   0 -11 1539.73 197.317  25
  -1   0  11 1225.84 153.884  27
  -1   0  11 1528.01 235.622  31
   1   0 -11 1393.82 175.949  24
   1   0 -11 1451.26 167.184  14
   1   0 -11 1194.00 221.434  17
  -1   0  11 1150.71 251.199   2
  -1   0  11 1601.30 284.760   1
  -1   0  10 403.660 175.158   1
  -1   0  10 29.5316 79.7949   2
   1   0 -10 51.5103 71.6849  25
   1   0 -10 118.262 116.063  28
  -1   0  10 246.660 85.2527  27
   1   0 -10 71.2453 74.9082  24
   1   0 -10 12.8126 104.799  18
   1   0 -10 175.839 93.9240  17
  -1   0  10 174.706 100.644  31
  -1   0   9 7107.47 534.992   2
   1   0  -9 7533.46 483.253  18
  -1   0   9 7945.69 439.749  16
   1   0  -9 7264.61 466.985  17
  -1   0   9 7396.64 442.899  31
   1   0  -9 8174.40 449.126  28
  -1   0   8 3819.26 364.793   2
   1   0  -8 3900.38 292.276  28
  -1   0   8 3526.32 285.474  31
   1   0  -8 3952.28 270.190  19
   1   0  -8 3778.22 316.556  18
  -1   0   8 3483.01 272.022  16
   1   0  -8 3865.09 315.912  17
  -1   0   7 96.4093 93.5111   2
   1   0  -7-85.3355 85.9467  30
  -1   0   7 20.5361 60.8882  31
   1   0  -7 48.9848 75.3210  18
   1   0  -7 25.3238 38.2020  19
   1   0  -7-2.64140 57.5181  17
  -1   0   7-13.8751 61.3082  16
   1   0  -7 27.9624 54.2560  28
  -1   0   6 40447.2 975.498   2
   1   0  -6 41499.6 858.881  18
   1   0  -6 41356.3 815.797  17
  -1   0   6 40734.5 788.987  31
   1   0  -6 41190.4 850.577  30
   1   0  -6 40952.9 778.568  28
  -1   0   5 33748.0 809.867   2
  -1   0   5 33974.5 651.998  31
   1   0  -5 33507.8 647.034  28
   1   0  -5 35874.4 713.024  30
   1   0  -5 34941.2 713.208  18
   1   0  -5 34361.1 664.950  17
  -1   0   4 287.948 88.1094   2
   1   0  -4 157.640 59.4215  30
  -1   0   4 102.945 51.4311  31
   1   0  -4 125.529 61.6901  18
   1   0  -4 189.745 56.9560  17
   1   0  -4 113.200 53.2986  28
  -1   0   3 206195. 1582.59   2
   1   0  -3 211556. 1394.43  18
   1   0  -3 210983. 1215.38  17
   1   0  -3 208059. 1328.46  28
   1   0  -3 212907. 1359.90  30
  -1   0   2 203338. 1339.48   2
   1   0  -2 207527. 1219.51  18
   1   0  -2 209052. 984.757  17
   1   0  -2 210134. 1177.79  30
  -1   0   2 203692. 1149.27  31
  -1   0  -1 58762.0 519.211   3
   1   0   1 58213.1 509.355  16
   1   0   2 209393. 1163.56  16
  -1   0  -2 219312. 691.224  29
  -1   0  -3 20172.1 428.701   4
   1   0   3 21523.0 355.999   2
  -1   0  -3 21091.3 307.142  19
   1   0   3 20809.4 430.848  16
  -1   0  -3 20563.3 413.411  17
  -1   0  -3 20547.8 359.902  28
   1   0   4 933.860 98.7542   2
  -1   0  -4 894.968 111.412   4
  -1   0  -4 912.104 71.0323  19
   1   0   4 845.427 108.035  16
  -1   0  -4 838.178 103.374  17
  -1   0  -4 811.784 86.4540  28
  -1   0  -5 144531. 1389.75   4
   1   0   5 148445. 1350.93   2
  -1   0  -5 147255. 918.827  19
   1   0   5 141339. 1416.56  16
  -1   0  -5 145221. 1427.85  17
  -1   0  -5 142306. 1171.63  28
   1   0   6 1316.82 152.453   2
  -1   0  -6 1293.60 94.0806  19
   1   0   6 1157.13 154.781  16
  -1   0  -6 1272.38 161.473  17
  -1   0  -6 1274.97 127.539  28
   1   0   6 1321.67 152.548  31
  -1   0  -7 405922. 2360.95  28
   1   0   7 404787. 2716.05  31
   1   0   7 394037. 2870.47  16
  -1   0  -7 402333. 2954.11  17
  -1   0  -7 396894. 2741.14   4
   1   0   7 409089. 2839.55   2
   1   0   8 25540.9 744.051  31
  -1   0  -8 24977.4 634.187  28
   1   0   8 24566.2 785.756  16
  -1   0  -8 24482.6 800.275  17
  -1   0  -8 25968.1 759.331   4
   1   0   8 25137.7 776.272   2
   1   0   9 13208.1 582.734  31
  -1   0  -9 13533.9 500.042  28
   1   0   9 13270.0 627.828  16
  -1   0  -9 14389.6 671.677  17
   1   0   9 13357.7 622.481   2
   1   0  10 35976.9 1021.23  31
   1   0  10 38042.2 1062.24   1
   1   0  10 37449.7 1111.69   2
   1   0  10 36102.1 1113.29  16
  -1   0 -10 37517.4 1166.57  17
   1   0  11 8964.98 552.316  31
  -1   0 -11 8269.56 409.134  25
   1   0  11 8064.26 364.002  27
   1   0  11 7729.87 547.407   2
   1   0  11 7946.36 531.858   1
   1   0  11 7756.90 562.840  16
  -1   0 -11 7307.01 370.167  14
   1   0  12 2393.95 315.555  31
   1   0  12 2327.43 189.170  22
  -1   0 -12 2162.54 223.827  25
   1   0  12 2561.21 217.621  27
   1   0  12 1957.53 306.561   2
  -1   0 -12 2174.34 218.086  14
   1   0  12 2151.06 313.452  16
   1   0  13 10519.4 445.605  27
  -1   0 -13 9832.75 479.113  25
   1   0  13 10192.5 654.201  31
   1   0  13 10057.0 703.240  16
  -1   0 -13 10239.2 477.367  14
   1   0  13 10046.8 388.461  22
  -1   0 -14 203.914 94.4643  25
   1   0  14 421.074 112.618  27
  -1   0 -14 317.492 107.113  14
  -1   0 -15 1877.89 213.708  25
   1   0  15 1962.29 196.701  27
  -1   0 -15 1746.78 209.591  14
  -1   0 -15 1983.82 213.434  10
   1   0  16 218.255 88.1442  27
  -1   0 -16 239.435 105.008  25
  -1   0 -16 246.098 93.5604  10
  -1   0 -16 267.716 111.080  14
  -1   0 -17 820.513 125.411  25
   1   0  17 850.152 118.682  27
  -1   0 -17 652.534 108.432  10
   1   0  17 705.071 119.524   8
  -1   0 -17 823.705 132.575  14
   1   0  17 564.536 108.415  13
   1   0  18 89.9778 55.5596  13
  -1   0 -18 23.2349 53.6071  25
   1   0  18 125.342 51.9852  27
   1   0  18 17.0311 49.3999   8
  -1   0 -18 84.2477 48.9546  10
  -1  -1  18 35.6673 35.5031  27
   1   1 -18 37.7521 46.7834  25
   1   1 -17 41.6393 50.1695  24
  -1  -1  17 83.2193 58.7777   8
  -1  -1  17-43.3255 64.8570  27
   1   1 -17 19.2698 65.3085  25
  -1  -1  16-12.6149 60.7839  27
   1   1 -16 86.2929 89.6979  25
  -1  -1  16 105.085 61.9726  13
   1   1 -16 117.578 71.1698  24
  -1  -1  16 36.8025 65.5458   8
   1   1 -16 19.0822 52.3449  14
  -1  -1  15 1715.78 184.832  27
   1   1 -15 1609.07 200.008  25
  -1  -1  15 1892.74 184.759  13
   1   1 -15 1329.66 178.681  24
  -1  -1  15 1714.93 200.065   8
   1   1 -15 1501.74 177.818  14
   1   1 -14 209.042 102.325  25
  -1  -1  14 144.620 98.4249  27
  -1  -1  14 265.596 89.3263  13
  -1  -1  14 177.285 98.3975   8
   1   1 -14 153.322 90.6502  14
   1   1 -14 154.351 92.8755  24
   1   1 -13 141.831 115.691  25
  -1  -1  13 127.269 99.1620  27
  -1  -1  13 157.043 81.9042  23
   1   1 -13-73.0942 111.120  24
  -1  -1  13 52.2679 85.7049   8
   1   1 -13 115.760 90.8555  14
  -1  -1  12 24941.7 632.911  23
   1   1 -12 25745.7 765.137  24
  -1  -1  12 26094.7 693.242  22
   1   1 -12 25335.7 702.047  14
  -1  -1  12 25083.0 1137.11   1
   1   1 -12 25737.4 781.437  25
  -1  -1  12 25254.8 688.656  27
   1   1 -11 1183.75 167.196  24
  -1  -1  11 829.240 122.947  23
  -1  -1  11 947.978 142.968  22
   1   1 -11 992.001 144.001  14
  -1  -1  11 737.245 235.747   1
   1   1 -11 856.334 156.255  25
  -1  -1  11 1062.55 146.682  27
   1   1 -11 1289.80 229.348  28
   1   1 -10 2256.90 275.934  28
  -1  -1  10 2318.41 195.798  27
   1   1 -10 2215.61 220.584  25
  -1  -1  10 2541.51 274.561  31
   1   1 -10 1904.57 205.035  24
  -1  -1  10 2120.28 190.082  22
  -1  -1  10 1787.59 290.862   1
   1   1 -10 1966.49 186.296  14
  -1  -1   9 1327.92 186.827  31
  -1  -1   9 1387.38 233.283   2
  -1  -1   9 1361.30 246.172   1
   1   1  -9 1408.43 208.920  28
   1   1  -9 1325.80 211.471  18
   1   1  -9 1335.40 186.430  19
  -1  -1   9 892.994 152.442  16
  -1  -1   8 14558.7 540.135  31
   1   1  -8 14144.4 589.449  28
  -1  -1   8 14022.3 673.155   1
  -1  -1   8 13102.8 662.755   2
   1   1  -8 13467.4 596.057  18
   1   1  -8 14283.4 559.296  19
  -1  -1   8 13943.1 529.055  16
   1   1  -8 14012.0 591.297  17
  -1  -1   7 128.918 63.2763  31
  -1  -1   7 42.8439 76.2107   1
  -1  -1   7 215.977 102.095   2
   1   1  -7 67.2208 77.0573  28
   1   1  -7 55.5518 54.5360  19
   1   1  -7 86.3609 79.6269  18
  -1  -1   7 28.3013 69.1571  16
   1   1  -7 307.804 89.9465  17
  -1  -1   6 10434.0 381.514  31
   1   1  -6 10868.8 445.445  28
   1   1  -6 11580.3 461.184  30
   1   1  -6 10689.5 428.902  19
   1   1  -6 11425.8 457.006  18
  -1  -1   6 10836.1 379.063  16
   1   1  -6 11147.8 430.066  17
  -1  -1   6 11217.2 514.609   1
  -1  -1   6 11665.5 530.870   2
  -1  -1   5 56017.3 783.415  31
   1   1  -5 54512.0 904.052  28
   1   1  -5 57309.8 915.762  30
   1   1  -5 55568.1 896.798  19
   1   1  -5 55639.4 903.904  18
  -1  -1   5 54816.1 747.083  16
   1   1  -5 55526.0 848.571  17
  -1  -1   5 55425.0 1049.64   2
  -1  -1   5 56742.4 1050.82   1
   1   1  -4 53788.2 819.828  28
  -1  -1   4 55452.2 683.118  31
   1   1  -4 56249.4 807.325  30
   1   1  -4 56522.1 810.895  18
  -1  -1   4 54727.2 640.201  16
   1   1  -4 54411.6 735.512  17
  -1  -1   4 52572.3 917.577   2
  -1  -1   4 54094.5 936.600   1
   1   1  -3 2725.63 157.894  30
  -1  -1   3 2629.75 129.080  31
   1   1  -3 2736.56 172.952  28
   1   1  -3 2749.39 160.905  18
   1   1  -3 2960.68 147.759  17
  -1  -1   3 2653.51 191.685   2
  -1  -1   3 2290.55 180.455   1
  -1  -1   2 454184. 1382.44  31
   1   1  -2 464661. 1669.19  30
   1   1  -2 455851. 1750.67  18
  -1  -1   2 462669. 2160.18   1
  -1  -1   2 454228. 2139.55   2
   1   1  -2 461313. 1449.64  17
  -1  -1   0 453334. 1630.23   1
  -1  -1   0 455996. 1322.22   4
  -1  -1  -1 514508. 1714.13   4
  -1  -1  -1 494014. 1193.16  17
  -1  -1  -2 42981.5 574.366   4
  -1  -1  -2 43163.9 484.339   1
   1   1   2 45405.1 533.143   2
  -1  -1  -2 44113.1 479.387  17
   1   1   2 46404.9 397.554  29
  -1  -1  -4 125724. 1148.27  17
   1   1   4 127911. 1146.75  31
  -1  -1  -5 7272.92 210.531  28
   1   1   5 7724.20 331.543   2
  -1  -1  -5 7290.54 332.850   4
  -1  -1  -5 7562.38 323.741  17
   1   1   5 7437.22 311.044  31
   1   1   6 288823. 2228.96   2
  -1  -1  -6 292689. 2279.50   4
  -1  -1  -6 292582. 2232.85  17
  -1  -1  -6 295386. 1488.03  28
   1   1   6 286706. 2112.01  31
   1   1   7 1437.93 188.158   2
  -1  -1  -7 1580.92 195.724   4
  -1  -1  -7 1644.88 201.121  17
   1   1   7 1441.01 171.222  31
  -1  -1  -7 1493.19 120.626  28
   1   1   8 25602.2 808.083   2
   1   1   8 25010.1 790.172  16
  -1  -1  -8 25458.2 808.504  17
   1   1   8 24891.3 744.000  31
   1   1   9 468.835 132.774   2
  -1  -1  -9 164.552 104.778  17
   1   1   9 452.901 153.582  16
   1   1   9 540.827 140.294  31
   1   1  10 62355.3 1478.11   2
  -1  -1 -10 64311.5 1516.21  17
   1   1  10 63348.1 1471.04  16
   1   1  10 63827.1 1376.90  31
   1   1  11-9.03427 53.9866  27
  -1  -1 -11 42.0417 59.3675  25
   1   1  11-31.6568 84.6199   2
  -1  -1 -11-14.4737 72.3926  14
  -1  -1 -11 204.265 147.629  17
   1   1  11-21.5096 136.017  31
   1   1  12 1463.21 160.332  27
  -1  -1 -12 1798.94 203.190  25
   1   1  12 2018.48 292.598  31
   1   1  12 2453.91 347.587   2
  -1  -1 -12 1722.33 197.464  14
   1   1  12 2044.15 322.707  16
  -1  -1 -12 1861.08 331.446  17
  -1  -1 -13 8034.36 432.062  25
   1   1  13 7945.99 375.709  27
   1   1  13 7988.61 595.528  31
  -1  -1 -13 7673.11 407.699  10
  -1  -1 -13 8220.21 429.867  14
   1   1  13 8427.59 655.013  16
   1   1  13 8121.98 653.068   2
  -1  -1 -13 8244.99 657.008   3
  -1  -1 -14 6936.32 407.655  25
   1   1  14 6909.63 353.843  27
  -1  -1 -14 6729.94 401.656  14
  -1  -1 -14 6646.11 379.722  10
  -1  -1 -15 4426.36 325.015  25
   1   1  15 4643.39 279.598  27
  -1  -1 -15 4884.77 340.685  14
  -1  -1 -15 4577.82 306.505  10
   1   1  16 707.608 113.244  27
  -1  -1 -16 355.016 113.417  25
  -1  -1 -16 471.019 107.135  10
  -1  -1 -16 526.376 134.955  14
   1   1  17 5019.53 282.446  13
  -1  -1 -17 4820.01 255.840  10
   1   1  17 4693.48 234.105  27
  -1  -1 -17 4837.31 291.444  25
   1   1  17 5519.39 282.908   8
   1   1  18 307.933 75.9582  13
  -1  -1 -18 455.049 71.3930  10
   1   1  18 319.723 73.5874   8
  -1  -1 -18 366.253 83.3554  25
  -1  -2  17 125.209 61.3104   8
  -1  -2  17 41.5106 52.2796  27
   1   2 -17 19.6861 57.8490  25
  -1  -2  16 400.401 95.1350  27
   1   2 -16 396.422 114.774  25
  -1  -2  16 427.530 101.263   8
   1   2 -16 378.910 84.0837  14
   1   2 -16 342.970 88.9288  24
   1   2 -15 181.086 101.015  25
  -1  -2  15 134.687 89.7416  27
   1   2 -15 218.530 95.2811  24
  -1  -2  15 178.738 63.5936  23
  -1  -2  15 183.653 98.7943   8
   1   2 -15 134.225 71.8390  14
   1   2 -14 8745.02 461.946  25
  -1  -2  14 8722.66 417.803  27
  -1  -2  14 8402.57 366.354  13
  -1  -2  14 8972.52 431.992   8
   1   2 -14 8689.07 415.003  14
   1   2 -14 8622.95 439.272  24
  -1  -2  14 8460.99 367.841  23
  -1  -2  13 64.7916 83.3178  27
   1   2 -13-27.8449 96.1639  25
   1   2 -13 107.663 91.0850  24
  -1  -2  13 26.0732 61.3387  23
  -1  -2  13-57.4335 91.4134   8
   1   2 -13 61.2149 71.0174  14
  -1  -2  12 27231.3 726.482  22
  -1  -2  12 27634.7 689.165  23
   1   2 -12 27257.5 799.833  24
   1   2 -12 25678.2 722.884  14
  -1  -2  12 25890.6 1161.61   1
   1   2 -12 26595.8 811.671  25
  -1  -2  12 27588.4 731.100  27
   1   2 -11 85.6508 75.6561  24
  -1  -2  11 95.5838 67.2526  23
  -1  -2  11 234.140 88.4953  22
   1   2 -11 17.7890 78.6749  14
  -1  -2  11 265.061 146.427   1
  -1  -2  11 80.6477 82.3669  27
   1   2 -11 61.5021 99.8090  25
   1   2 -11 298.773 163.086  28
   1   2 -10 8105.52 425.525  25
  -1  -2  10 7971.64 372.874  27
   1   2 -10 8387.21 423.779  24
  -1  -2  10 8406.15 383.384  22
  -1  -2  10 8014.20 357.566  23
  -1  -2  10 8378.43 612.307   1
   1   2 -10 7481.99 368.074  14
   1   2 -10 8023.22 546.398  28
   1   2  -9 12329.8 636.412  28
  -1  -2   9 12913.1 716.168   1
   1   2  -9 12731.7 612.527  19
   1   2  -8 12143.3 598.317  28
  -1  -2   8 13677.9 501.408  31
   1   2  -8 13137.2 594.845  18
   1   2  -8 13164.8 595.210  19
  -1  -2   8 13084.1 665.186   1
  -1  -2   7 1171.77 201.355   1
  -1  -2   7 1071.03 134.893  31
   1   2  -7 980.207 161.085  18
   1   2  -7 874.246 156.800  19
  -1  -2   7 1141.00 150.346  16
   1   2  -7 1254.13 196.337  28
  -1  -2   6 83298.1 1445.40   1
   1   2  -6 84192.8 1246.70  18
   1   2  -6 87415.1 1350.36  19
  -1  -2   6 83682.1 1065.53  16
   1   2  -6 84134.6 1347.06  28
  -1  -2   6 83857.9 1010.65  31
   1   2  -5 17538.8 568.936  19
   1   2  -5 18137.6 522.500  18
  -1  -2   5 17302.0 441.414  16
  -1  -2   5 17282.0 405.709  31
   1   2  -5 17599.3 571.172  28
  -1  -2   4 97115.5 1322.65   1
   1   2  -4 98354.7 1077.40  18
   1   2  -4 95876.2 1246.55  19
  -1  -2   4 94055.7 915.766  16
   1   2  -4 92281.5 1201.18  28
  -1  -2   4 92115.7 789.644  31
  -1  -2   3 33710.0 721.754   1
   1   2  -3 35561.5 566.380  18
   1   2  -3 34117.2 689.978  19
  -1  -2   3 33201.2 475.569  16
   1   2  -3 35153.9 680.275  28
  -1  -2   3 33762.0 380.420  31
  -1  -2   2 34836.6 677.776   1
   1   2  -2 38289.2 496.222  18
   1   2  -2 35177.8 650.883  19
  -1  -2   2 36403.8 444.746  16
   1   2  -2 37883.9 641.094  28
  -1  -2   2 37563.4 231.090  31
  -1  -2   1 16026.9 425.499   1
  -1  -2   1 17455.5 431.579   3
   1   2  -1 16980.2 265.569  18
   1   2  -1 16847.0 418.127  19
  -1  -2   1 16430.1 280.322  16
   1   2  -1 16906.5 387.615  28
  -1  -2   0 999999. 3142.03   1
  -1  -2  -1 19125.1 378.735   4
  -1  -2  -1 17889.0 410.499   1
  -1  -2  -1 17943.7 423.019   3
   1   2   1 18523.3 365.350  19
   1   2   1 19298.4 199.114  18
  -1  -2  -1 17778.5 304.430  17
   1   2   1 19311.0 308.433  28
   1   2   1 18605.5 401.456  29
   1   2   1 18648.8 268.878  31
  -1  -2  -2 52528.6 717.326   1
  -1  -2  -2 54964.4 727.370   4
  -1  -2  -2 52697.0 751.512   3
   1   2   2 54099.0 548.848  19
  -1  -2  -2 52132.1 593.945  17
   1   2   2 53160.7 639.235  29
   1   2   2 53279.6 575.270  31
   1   2   2 55151.0 409.007  28
  -1  -2  -3 46240.0 747.226   4
   1   2   3 47846.4 768.267   2
  -1  -2  -3 45696.8 759.459   3
  -1  -2  -3 45749.6 706.250   1
   1   2   3 47754.3 413.441  19
  -1  -2  -3 44213.2 627.735  17
   1   2   3 47040.5 632.237  31
   1   2   3 46457.8 576.603  29
   1   2   4 45675.9 709.454  31
   1   2   4 45890.5 556.059  29
  -1  -2  -4 44042.0 705.750  17
   1   2   4 46939.7 832.926   2
  -1  -2  -4 45155.3 822.761   3
   1   2   5 24251.2 398.868  29
   1   2   5 24020.0 572.287  31
  -1  -2  -5 24474.6 591.132  17
   1   2   5 25310.5 664.622   2
   1   2   6 244638. 1993.55  31
   1   2   6 248228. 2261.62   2
   1   2   7 36740.2 848.614  31
  -1  -2  -7 34923.9 873.585  17
   1   2   7 36184.9 936.542   2
   1   2   8 5147.18 352.346  31
  -1  -2  -8 4942.39 363.016  17
   1   2   8 4532.41 366.689   2
   1   2   9 654.564 154.093  31
  -1  -2  -9 454.789 146.472  17
   1   2   9 756.033 168.730   2
   1   2  10 31414.5 994.865  31
   1   2  10 30622.3 1076.35   2
   1   2  10 31235.9 1051.53  16
  -1  -2 -10 30527.9 1060.55  17
   1   2  11 26216.5 967.495  31
  -1  -2 -11 25512.8 713.522  25
  -1  -2 -11 25580.5 679.409  10
   1   2  11 24593.5 1039.15   2
   1   2  11 25646.0 1032.52  16
  -1  -2 -11 26814.8 1064.38  17
  -1  -2 -11 25485.2 693.306  14
   1   2  12 6301.86 512.001  31
  -1  -2 -12 5375.15 346.030  25
   1   2  12 5049.92 276.637  27
  -1  -2 -12 5178.35 321.325  10
  -1  -2 -12 5510.52 317.184  24
   1   2  12 5604.97 517.322  16
  -1  -2 -12 5426.12 339.149  14
  -1  -2 -12 6513.92 576.983  17
   1   2  12 5246.34 504.834   2
  -1  -2 -12 5481.94 528.713   3
  -1  -2 -13 1273.87 264.787   3
   1   2  13 1332.16 274.618   2
   1   2  13 1581.81 264.688  31
  -1  -2 -13 1409.56 189.895  25
   1   2  13 1381.33 152.989  27
  -1  -2 -13 2383.15 391.963  17
  -1  -2 -13 1491.06 196.553  14
   1   2  13 1394.15 284.259  16
  -1  -2 -13 1342.77 175.410  10
  -1  -2 -14 3600.67 293.017  14
  -1  -2 -14 3693.86 302.020  25
   1   2  14 3644.90 238.399  27
  -1  -2 -14 3711.52 282.180  10
  -1  -2 -15 4619.14 328.238  25
  -1  -2 -15 4211.57 288.059  10
   1   2  16 333.446 104.490  13
  -1  -2 -16 241.939 113.760  25
  -1  -2 -16 316.616 89.8435  10
   1   2  17 2880.71 217.826  13
  -1  -2 -17 2938.24 194.045  10
  -1  -2 -17 2950.68 228.920  25
   1   2  17 2986.36 196.168   8
   1   2  18 143.862 61.8578  13
   1   2  18 257.719 54.4711   8
  -1  -2 -18 140.378 63.9718  25
  -1  -3  17 113.268 46.7780   8
  -1  -3  17 14.2565 42.2984  27
   1   3 -17-21.1463 48.3493  25
   1   3 -16 659.478 114.911  25
  -1  -3  16 718.983 107.916  27
   1   3 -16 830.105 105.208  14
   1   3 -16 722.167 91.0199  10
  -1  -3  16 800.441 111.959   8
  -1  -3  16 827.192 91.3890  23
   1   3 -16 784.126 113.098  24
  -1  -3  15 835.026 135.379  27
   1   3 -15 722.395 144.186  25
   1   3 -15 771.741 129.874  24
  -1  -3  15 774.904 115.884  23
   1   3 -15 823.925 127.123  14
  -1  -3  15 781.162 129.882   8
  -1  -3  14 966.215 150.083  27
   1   3 -14 1098.43 172.887  25
  -1  -3  14 973.695 131.821  12
   1   3 -14 1048.86 159.979  24
  -1  -3  14 1014.34 135.849  23
   1   3 -14 990.805 144.087  14
  -1  -3  14 1237.88 167.575   8
  -1  -3  13 575.089 124.483  27
   1   3 -13 454.220 138.817  25
  -1  -3  13 533.251 108.825  12
   1   3 -13 501.604 123.100  14
  -1  -3  13 458.072 124.027   8
  -1  -3  13 485.637 126.549  22
  -1  -3  13 712.897 130.025  23
   1   3 -13 678.489 146.433  24
  -1  -3  12 9725.87 440.247  27
   1   3 -12 9188.46 491.168  25
  -1  -3  12 9731.07 449.286  22
   1   3 -12 9969.42 489.348  24
  -1  -3  12 9783.28 431.264  23
   1   3 -12 9587.31 446.601  14
  -1  -3  12 10180.9 463.672   8
  -1  -3  11 2077.28 204.618  23
  -1  -3  11 1732.42 194.846  22
   1   3 -11 2327.32 241.512  24
   1   3 -11 1874.95 200.339  14
  -1  -3  11 1902.94 307.626   1
  -1  -3  11 2143.06 213.792  27
   1   3 -11 1558.50 218.586  25
   1   3 -11 1909.40 313.355  28
  -1  -3  10 6413.11 554.908   1
  -1  -3  10 6472.39 342.056  27
   1   3 -10 6571.22 399.685  25
   1   3 -10 6554.10 538.957  28
   1   3 -10 7385.57 410.714  24
  -1  -3  10 6552.63 339.466  23
  -1  -3  10 6463.67 345.765  22
   1   3 -10 6480.21 504.293  19
  -1  -3  10 6674.59 332.290  20
   1   3 -10 6840.20 363.446  14
  -1  -3   9 5243.84 482.691   1
   1   3  -9 4815.58 329.934  25
  -1  -3   9 4958.97 286.574  27
  -1  -3   9 5035.55 296.657  22
  -1  -3   9 4999.01 288.909  23
  -1  -3   9 4533.64 268.839  20
   1   3  -9 4802.99 418.788  19
   1   3  -9 5028.51 299.043  14
   1   3  -9 5061.88 441.610  28
   1   3  -9 5230.24 427.655  29
   1   3  -8 60478.3 1388.90  19
  -1  -3   8 58276.5 1459.92   1
   1   3  -8 61459.1 1370.02  29
   1   3  -8 59693.1 1413.28  28
   1   3  -7 11875.9 589.726  19
  -1  -3   7 11407.0 616.616   1
   1   3  -7 11704.8 582.617  29
   1   3  -7 11665.0 591.939  28
  -1  -3   6 77273.9 1480.02   1
   1   3  -6 77420.3 1415.83  19
  -1  -3   6 76150.7 1081.15  16
   1   3  -6 77857.4 1417.61  28
   1   3  -6 78738.3 1428.16  29
  -1  -3   5 35703.5 941.472   1
   1   3  -5 35061.9 907.070  19
  -1  -3   5 34660.1 679.322  16
   1   3  -5 35673.7 901.751  28
  -1  -3   4 63240.1 1168.93   1
   1   3  -4 62521.7 1103.58  28
   1   3  -4 61029.5 1126.94  19
  -1  -3   4 59346.2 825.817  16
  -1  -3   3 223.900 100.301   1
   1   3  -3 98.9380 75.7001  29
  -1  -3   3 352.562 70.2551  16
   1   3  -3 96.5313 67.1963  28
  -1  -3   2 82688.7 1179.98   1
  -1  -3   2 80042.1 848.426  16
   1   3  -2 80238.1 1160.69  29
   1   3  -2 81900.6 1076.13  28
  -1  -3   1 11582.4 425.823   1
   1   3  -1 12555.6 429.351  19
  -1  -3   1 11291.7 314.853  16
   1   3  -1 12106.9 434.816  29
   1   3  -1 12535.1 389.686  28
   1   3   0 109586. 1175.35  19
  -1  -3   0 107673. 1155.85   3
   1   3   0 106125. 1229.23  29
   1   3   0 106978. 1014.17  28
  -1  -3  -1 40314.8 587.233  17
   1   3   1 42838.7 685.084  19
  -1  -3  -1 40294.5 714.081   3
  -1  -3  -1 39159.7 745.359   1
   1   3   1 41692.7 462.978  31
   1   3   1 41533.2 745.758  29
   1   3   1 42626.8 562.200  28
  -1  -3  -2 61960.1 945.667   1
  -1  -3  -2 61243.4 914.058   3
   1   3   2 61542.4 768.779  19
  -1  -3  -2 62375.3 776.294  17
   1   3   2 64612.6 901.963  29
   1   3   2 63148.4 693.168  31
   1   3   2 63719.5 561.725  28
   1   3   3 197467. 1843.57   2
  -1  -3  -3 191055. 1697.07   3
  -1  -3  -3 186287. 1707.74   1
   1   3   3 189034. 1228.32  19
  -1  -3  -3 190438. 1477.89  17
   1   3   3 195453. 1409.00  31
   1   3   3 195283. 1536.26  29
  -1  -3  -4 73227.2 1132.73   3
   1   3   4 75047.6 1214.22   2
   1   3   4 73458.6 639.469  19
  -1  -3  -4 72106.0 994.031  17
   1   3   4 72772.1 962.519  31
   1   3   5 8123.22 360.598  31
   1   3   5 7920.01 310.212  29
  -1  -3  -5 7950.99 364.063  17
   1   3   5 8432.34 435.090   2
  -1  -3  -5 8072.53 415.490   3
   1   3   6 128795. 1236.65  29
   1   3   6 128539. 1541.90  31
  -1  -3  -6 128510. 1582.00  17
   1   3   6 128987. 1806.35   2
   1   3   7 22.4320 73.8152  31
  -1  -3  -7-19.2341 79.3421  17
   1   3   7 189.653 97.5409   2
  -1  -3  -7 12.0701 78.6313   3
   1   3   8 487.466 135.047  31
  -1  -3  -8 385.581 134.661  17
  -1  -3  -8 421.895 142.029   3
   1   3   8 330.762 129.511   2
   1   3   9 3353.20 323.841  31
   1   3   9 3046.07 346.545   2
  -1  -3  -9 3246.47 349.257   3
  -1  -3  -9 3271.36 336.220  17
   1   3  10 9559.45 573.069  31
  -1  -3 -10 8848.73 409.463  25
  -1  -3 -10 9473.36 631.057   3
   1   3  10 9530.68 641.054   2
  -1  -3 -10 9307.33 411.559  14
  -1  -3 -10 9023.46 599.003  17
   1   3  11 2332.95 308.146  31
  -1  -3 -11 1863.97 205.732  25
  -1  -3 -11 1875.46 189.986  10
  -1  -3 -11 2030.90 193.844  24
   1   3  11 1850.63 311.702   2
  -1  -3 -11 2026.38 330.759   3
  -1  -3 -11 1696.61 194.011  14
  -1  -3 -11 2038.52 314.503  17
   1   3  12 2743.93 353.754  31
  -1  -3 -12 2828.76 258.303  25
  -1  -3 -12 2399.83 222.873  10
  -1  -3 -12 2828.44 233.879  24
   1   3  12 2186.40 357.882   2
  -1  -3 -12 2964.58 407.361   3
   1   3  12 2989.64 383.159  16
  -1  -3 -12 3094.01 415.127  17
  -1  -3 -13 99.7936 70.8379  24
  -1  -3 -13 183.481 90.4044  25
  -1  -3 -13 143.213 69.0573  10
  -1  -3 -14 531.942 106.909  24
  -1  -3 -14 482.765 132.664  25
  -1  -3 -14 385.042 87.7951  10
   1   3  15 872.116 149.702  13
  -1  -3 -15 849.382 153.739  25
  -1  -3 -15 886.046 133.563  10
   1   3  16 267.810 96.3068  13
  -1  -3 -16 432.815 93.8533  10
  -1  -3 -16 609.608 135.185  25
   1   3  16 318.581 78.0632   8
   1   3  17 281.548 82.6025  13
  -1  -3 -17 299.861 93.5331  25
   1   3  18 15.6512 46.2233  13
  -1  -3 -18 5.17341 50.7550  25
   1   4 -16 1097.15 123.691  25
  -1  -4  16 1123.95 112.466  27
  -1  -4  16 974.310 94.8973  23
   1   4 -16 868.917 104.007  24
   1   4 -16 994.265 98.1022  14
  -1  -4  16 941.461 97.5750   8
  -1  -4  15 765.336 120.402  27
   1   4 -15 635.865 125.219  25
  -1  -4  15 575.506 86.2477  12
   1   4 -15 689.436 119.111  24
  -1  -4  15 636.609 106.059  23
   1   4 -15 844.097 117.230  14
  -1  -4  15 640.090 103.364   8
   1   4 -14 655.407 144.097  25
  -1  -4  14 708.303 127.732  27
  -1  -4  14 935.347 129.338  12
  -1  -4  14 593.803 112.193  23
   1   4 -14 624.887 128.343  24
   1   4 -14 721.398 121.293  14
  -1  -4  14 783.323 128.369   8
   1   4 -13 44.8901 88.6862  25
  -1  -4  13-28.9222 74.5867  27
  -1  -4  13 35.0406 64.7914  12
  -1  -4  13 68.8714 80.7727  22
   1   4 -13-8.21664 60.0580  24
  -1  -4  13-48.7294 82.0710  23
   1   4 -13-4.34883 65.1447  14
  -1  -4  13-229.446 91.3878   8
   1   4 -12 3309.26 265.374  14
   1   4 -12 4044.07 337.933  25
  -1  -4  12 3392.80 261.928  27
  -1  -4  12 3503.34 267.992  12
  -1  -4  12 3608.75 271.855  23
  -1  -4  12 3426.64 268.737  22
   1   4 -12 3629.60 302.428  24
  -1  -4  12 3472.51 244.097  20
  -1  -4  12 3339.38 261.239   8
   1   4 -11-45.3050 99.3701  14
  -1  -4  11 92.4963 78.3795  27
   1   4 -11 6.81275 97.0229  25
  -1  -4  11 117.955 86.1772  22
   1   4 -11 257.822 97.0653  24
  -1  -4  11 176.662 86.8642  23
  -1  -4  11 42.5418 53.4948  20
  -1  -4  11 49.8283 85.6821   8
   1   4 -10 466.091 109.218  14
  -1  -4  10 419.276 106.731  27
   1   4 -10 172.846 145.245  28
   1   4 -10 279.071 111.398  25
  -1  -4  10 285.650 141.388   1
  -1  -4  10 479.770 114.389  23
  -1  -4  10 443.830 110.006  22
  -1  -4  10 478.108 102.493  20
   1   4 -10 661.579 183.611  19
  -1  -4  10 492.696 111.420   8
  -1  -4   9 9916.01 680.614   1
   1   4  -9 10051.1 497.431  25
  -1  -4   9 9464.80 401.362  27
   1   4  -9 9600.00 618.784  29
   1   4  -9 9671.31 640.093  28
  -1  -4   9 9546.59 417.425  22
  -1  -4   9 9219.76 409.126  23
  -1  -4   9 9683.66 417.995  20
   1   4  -9 10314.2 655.172  19
   1   4  -9 9435.90 432.875  14
  -1  -4   8 22773.5 971.486   1
   1   4  -8 21133.6 693.093  25
  -1  -4   8 20741.3 560.244  27
  -1  -4   8 20958.5 589.575  23
  -1  -4   8 20456.0 588.025  22
   1   4  -8 21209.5 906.120  19
  -1  -4   8 19965.6 585.265  20
   1   4  -8 19941.7 607.118  14
   1   4  -8 20823.0 901.486  28
   1   4  -8 21392.9 885.725  29
   1   4  -7 11385.0 634.718  28
   1   4  -7 10967.0 623.343  29
   1   4  -7 11223.4 635.999  19
  -1  -4   7 10516.4 628.779   1
   1   4  -6 1424.97 232.153  29
   1   4  -6 1254.69 219.146  19
  -1  -4   6 1028.47 195.100   1
   1   4  -6 1597.83 235.612  28
  -1  -4   5 4414.24 369.149   1
   1   4  -5 4341.59 361.575  19
  -1  -4   5 4709.94 280.387  16
   1   4  -5 4470.28 361.898  28
   1   4  -5 4133.74 357.634  29
  -1  -4   4 160809. 2058.09   1
   1   4  -4 161602. 2055.43  19
  -1  -4   4 157632. 1540.97  16
   1   4  -4 156197. 2027.16  29
   1   4  -4 161610. 1961.68  28
  -1  -4   3 2192.68 239.941   1
   1   4  -3 2243.44 247.491  19
  -1  -4   3 2129.44 178.079  16
   1   4  -3 2227.22 244.620  29
   1   4  -3 2066.87 213.444  28
  -1  -4   2 11423.6 505.712   1
   1   4  -2 11930.5 510.907  19
  -1  -4   2 11446.3 390.351  16
   1   4  -2 10697.9 496.291  29
   1   4  -1 8613.81 416.066  19
  -1  -4   1 8328.99 421.709   1
   1   4  -1 8274.27 424.567  29
   1   4  -1 8314.36 357.953  28
   1   4   0 1670.34 183.416  19
  -1  -4   0 1696.83 172.080   3
  -1  -4   0 1713.45 197.146   1
   1   4   0 1787.09 208.138  29
   1   4   0 1735.83 151.173  28
  -1  -4  -1 125362. 1246.36  17
   1   4   1 129819. 1425.96  19
  -1  -4  -1 122341. 1554.29   1
  -1  -4  -1 125843. 1408.42   3
   1   4   1 129472. 1148.88  28
   1   4   1 131023. 1566.08  29
   1   4   1 123726. 889.765  31
  -1  -4  -2 8980.51 432.853   1
  -1  -4  -2 9260.17 397.975   3
   1   4   2 9386.02 365.285  19
  -1  -4  -2 9254.43 354.992  17
   1   4   2 9893.26 270.911  28
   1   4   2 9950.65 308.763  31
   1   4   2 9433.62 421.921  29
  -1  -4  -3 84396.4 1242.49   3
   1   4   3 87534.9 1430.26   2
  -1  -4  -3 84550.7 1334.44   1
   1   4   3 85614.7 1027.77  19
  -1  -4  -3 83835.9 1122.50  17
   1   4   3 85434.5 1025.42  31
   1   4   3 83462.3 1225.40  29
   1   4   4 78319.3 1412.79   2
  -1  -4  -4 77685.5 1264.81   3
   1   4   4 81082.1 916.175  19
  -1  -4  -4 82402.9 1180.94  17
   1   4   4 81777.8 1108.40  31
   1   4   4 80701.5 1193.34  29
   1   4   5 72209.8 1129.24  31
   1   4   5 70847.0 1120.89  29
  -1  -4  -5 70375.8 1175.36  17
   1   4   5 70124.1 1411.29   2
  -1  -4  -5 71962.2 1299.20   3
   1   4   6 45180.0 978.114  31
   1   4   6 45197.9 889.321  29
  -1  -4  -6 43367.7 994.684  17
   1   4   6 44017.1 1176.76   2
  -1  -4  -6 47120.6 1124.92   3
   1   4   7 31628.7 876.986  31
  -1  -4  -7 29363.5 879.827  17
   1   4   7 28501.7 1005.47   2
  -1  -4  -7 31312.6 979.361   3
   1   4   8 20.4867 101.909  31
  -1  -4  -8-23.8875 92.3663   3
   1   4   8 53.8383 90.8911   2
  -1  -4  -8 29.3817 101.518  17
   1   4   9 8249.89 519.412  31
  -1  -4  -9 8293.64 394.930  25
  -1  -4  -9 7584.79 529.091  17
  -1  -4  -9 8888.15 598.204   3
   1   4   9 7407.02 578.288   2
  -1  -4 -10 3180.35 387.112   3
   1   4  10 2706.51 375.485   2
   1   4  10 2793.31 333.424  31
  -1  -4 -10 2570.88 237.564  25
  -1  -4 -10 2773.29 226.843  10
  -1  -4 -10 2727.41 232.171  24
  -1  -4 -10 3050.51 264.275   7
  -1  -4 -10 2894.10 253.516   5
  -1  -4 -10 2535.80 333.042  17
  -1  -4 -11 23013.1 1056.43   3
   1   4  11 20415.1 1032.58   2
   1   4  11 23916.6 978.347  31
  -1  -4 -11 21913.5 691.523  25
  -1  -4 -11 20975.4 629.586  10
  -1  -4 -11 21228.4 642.303  24
  -1  -4 -11 21935.6 703.773   5
  -1  -4 -11 21582.4 694.525   7
  -1  -4 -11 21860.6 1003.52  17
  -1  -4 -12 641.684 210.375   3
   1   4  12 634.418 271.305   2
   1   4  12 833.581 197.120  31
  -1  -4 -12 697.592 138.941  25
  -1  -4 -12 924.391 146.954  10
  -1  -4 -12 777.986 135.458  24
  -1  -4 -12 715.750 235.188  17
  -1  -4 -12 521.276 124.520   7
  -1  -4 -13 667.175 133.868  24
   1   4  13 480.009 115.633  13
  -1  -4 -13 666.128 131.374  10
  -1  -4 -13 758.704 152.252  25
  -1  -4 -14 875.722 149.266  24
   1   4  14 1019.98 150.100  13
  -1  -4 -14 678.200 124.005  10
  -1  -4 -14 910.838 168.770  25
   1   4  15 74.9418 76.7072  13
  -1  -4 -15-5.13828 55.3347  10
  -1  -4 -15 184.510 112.029  25
   1   4  16 558.101 111.161  13
  -1  -4 -16 468.781 125.664  25
   1   4  17 91.2746 56.0963  13
  -1  -4 -17 68.7649 63.2034  25
   1   4  18 517.321 72.4099  13
  -1  -4 -18 543.692 86.4460  25
   1   5 -15 546.359 89.9181  24
  -1  -5  15 542.665 85.9551  23
  -1  -5  15 395.197 67.2820  12
   1   5 -15 614.346 84.3522  14
  -1  -5  15 563.791 81.9960  27
   1   5 -15 677.584 108.894  25
  -1  -5  14 369.090 81.6254  27
   1   5 -14 402.883 114.215  25
  -1  -5  14 353.031 77.3649  12
  -1  -5  14 405.040 92.4667  23
   1   5 -14 390.366 95.9363  24
   1   5 -14 345.633 83.7742  14
  -1  -5  14 365.831 75.3077   8
   1   5 -13 461.109 103.141  14
  -1  -5  13 529.980 107.472  27
   1   5 -13 364.054 119.244  25
  -1  -5  13 534.592 110.188  12
   1   5 -13 528.071 122.732  24
  -1  -5  13 405.070 106.435  23
  -1  -5  13 441.902 107.344  22
  -1  -5  13 374.796 77.4197  20
  -1  -5  13 657.411 103.751   8
   1   5 -12 171.188 76.3671  14
   1   5 -12 215.473 107.472  25
  -1  -5  12 273.567 81.1919  27
  -1  -5  12 307.100 99.1201  12
  -1  -5  12 208.693 98.8576  23
   1   5 -12 357.566 111.610  24
  -1  -5  12 164.026 88.0981  22
  -1  -5  12 103.838 54.2016  20
  -1  -5  12 155.567 78.1041   8
   1   5 -11 5579.65 344.542  14
  -1  -5  11 5841.90 324.280  27
   1   5 -11 6299.97 412.923  25
  -1  -5  11 6061.41 354.419  12
  -1  -5  11 6338.16 359.947  23
  -1  -5  11 6278.25 358.296  22
   1   5 -11 5940.02 388.771  24
  -1  -5  11 5559.71 328.311  20
  -1  -5  11 5455.62 310.247   8
   1   5 -10 2932.86 294.095  25
  -1  -5  10 2624.38 222.892  27
  -1  -5  10 2916.69 250.097  22
  -1  -5  10 2683.33 237.397  23
  -1  -5  10 2932.78 248.727  20
   1   5 -10 2410.65 235.553  14
   1   5  -9 2284.39 360.275  28
  -1  -5   9 2198.04 194.648  27
   1   5  -9 2106.05 241.501  25
  -1  -5   9 2027.27 329.631   1
  -1  -5   9 1979.34 202.028  23
  -1  -5   9 2142.91 206.783  22
   1   5  -9 1875.97 313.665  19
  -1  -5   9 1859.40 199.758  20
   1   5  -9 2135.27 220.619  14
   1   5  -8 2898.81 365.049  29
   1   5  -8 2512.35 346.656  28
  -1  -5   8 2787.18 210.070  27
   1   5  -8 3343.31 297.851  25
  -1  -5   8 3103.76 247.800  22
  -1  -5   8 2867.01 233.675  23
   1   5  -8 2947.35 253.405  14
  -1  -5   8 3292.72 261.999  20
   1   5  -8 2733.14 352.756  19
  -1  -5   8 3306.46 402.825   1
  -1  -5   7 15749.3 530.127   9
   1   5  -7 16297.7 830.385  29
   1   5  -7 15938.9 802.975  28
  -1  -5   7 17601.9 868.247   1
  -1  -5   7 16504.8 527.071  23
  -1  -5   7 15848.8 523.982  22
  -1  -5   7 16379.4 549.356  20
   1   5  -7 16427.1 840.458  19
   1   5  -7 16126.3 564.086  14
   1   5  -6 1826.72 278.188  28
  -1  -5   6 1895.22 284.386   1
   1   5  -6 1487.03 257.174  19
  -1  -5   6 1690.62 178.379  20
   1   5  -6 1877.44 274.083  29
  -1  -5   6 1801.79 173.646  22
  -1  -5   6 1713.32 166.236  23
  -1  -5   5 26272.5 966.408   1
   1   5  -5 26879.8 985.122  19
   1   5  -5 26039.6 923.570  28
   1   5  -5 26484.6 985.554  29
   1   5  -4 20.6927 83.6360  29
  -1  -5   4-8.62092 81.3018   1
   1   5  -4 128.715 114.846  28
   1   5  -4 80.4188 92.3711  19
  -1  -5   4 152.916 82.1283  16
   1   5  -3 2118.71 278.956  29
   1   5  -3 2136.66 240.589  28
   1   5  -3 2246.55 276.343  19
  -1  -5   3 2379.91 217.685  16
  -1  -5   3 2263.36 274.248   1
  -1  -5   2 39458.3 1058.69   1
   1   5  -2 40025.1 939.962  28
   1   5  -2 40058.6 1078.53  29
   1   5  -2 40089.4 1050.95  19
  -1  -5   1 3652.08 321.718   1
   1   5  -1 3815.08 315.717  19
   1   5  -1 3754.10 273.733  28
   1   5  -1 3911.84 340.053  29
   1   5   0 279.463 106.710  29
  -1  -5   0 253.787 115.588   1
  -1  -5   0 315.609 96.4061   3
   1   5   0 287.569 83.8646  28
   1   5   0 440.836 126.830  19
  -1  -5   0 438.071 98.0466  17
   1   5   1 7000.51 391.231  19
  -1  -5  -1 7081.45 348.412  17
   1   5   1 7188.55 312.228  28
   1   5   1 7025.92 432.509  29
  -1  -5  -1 6444.49 416.113   1
  -1  -5  -1 7140.19 374.296   3
   1   5   2 14244.3 601.006  29
   1   5   2 14749.3 537.341  19
  -1  -5  -2 15240.9 522.958  17
  -1  -5  -2 14874.6 545.166   3
  -1  -5  -2 14368.1 624.028   1
   1   5   3 51.3545 71.3799  29
   1   5   3-255.459 79.4490  31
   1   5   3-20.1164 54.3121  19
  -1  -5  -3-23.7285 60.2851  17
   1   5   3-22.5214 95.9052   2
  -1  -5  -3 33.8336 92.8631   1
  -1  -5  -3-2.85777 73.7422   3
   1   5   4 361.895 108.622  29
   1   5   4 411.253 98.1321  31
   1   5   4 395.009 88.9764  19
  -1  -5  -4 612.374 129.957  17
   1   5   4 683.438 172.722   2
  -1  -5  -4 516.056 125.178   3
   1   5   5 90868.6 1482.71  29
  -1  -5  -5 89521.5 1460.39  17
   1   5   5 91832.8 1799.49   2
  -1  -5  -5 94081.3 1578.60   3
   1   5   6 38906.6 969.029  31
   1   5   6 35964.0 939.396  29
  -1  -5  -6 36914.4 998.530  17
   1   5   6 35110.1 1168.10   2
  -1  -5  -6 39827.4 1089.20   3
   1   5   7 30314.7 919.913  31
  -1  -5  -7 28353.0 930.569  17
  -1  -5  -7 30212.3 1009.16   3
   1   5   7 28730.0 1102.31   2
  -1  -5  -8 147.215 87.5681   5
   1   5   8 522.315 171.148   2
  -1  -5  -8 208.237 153.790   3
   1   5   8 161.598 119.435  31
  -1  -5  -8 16.9452 66.8752  25
  -1  -5  -8-277.603 83.4402  24
  -1  -5  -8 19.7888 79.7275   7
  -1  -5  -8 32.5365 109.910  17
   1   5   9 10420.3 725.403   2
  -1  -5  -9 12924.3 747.164   3
   1   5   9 11686.7 647.005  31
  -1  -5  -9 11852.7 504.648  25
  -1  -5  -9 10972.6 467.516  24
  -1  -5  -9 10344.1 438.855  10
   1   5   9 11871.8 437.436  13
  -1  -5  -9 12227.4 533.220   7
  -1  -5  -9 13311.5 555.259   5
  -1  -5  -9 11295.9 676.954  17
   1   5  10 357.223 126.602   2
  -1  -5 -10 681.183 207.154   3
   1   5  10 443.707 176.373  31
  -1  -5 -10 446.050 128.880  25
   1   5  10 557.837 107.300  13
  -1  -5 -10 289.841 85.4872  10
  -1  -5 -10 270.246 91.3182  24
  -1  -5 -10 693.397 148.087   7
  -1  -5 -10 617.688 181.783  17
   1   5  11 9045.68 733.219   2
  -1  -5 -11 9802.17 711.562   3
   1   5  11 8607.95 602.896  31
  -1  -5 -11 8934.04 464.608  25
  -1  -5 -11 8825.62 429.564  24
  -1  -5 -11 9540.42 677.594  17
  -1  -5 -11 8983.19 420.059  10
   1   5  11 9031.90 409.065  13
  -1  -5 -11 8647.24 466.889   7
  -1  -5 -12 5256.71 324.051  10
   1   5  12 5124.85 311.772  13
  -1  -5 -12 5097.25 358.191  25
  -1  -5 -12 5507.28 341.176  24
  -1  -5 -12 5502.03 369.547   7
  -1  -5 -13 9377.19 412.657  10
   1   5  13 9265.48 411.074  13
  -1  -5 -13 9622.37 464.714   7
  -1  -5 -13 9789.45 489.846  25
  -1  -5 -13 9843.82 441.772  24
  -1  -5 -14 245.182 95.2751  24
   1   5  14 57.2403 61.9057  13
  -1  -5 -14 307.895 113.540  25
  -1  -5 -14 81.8630 74.8416   7
  -1  -5 -15 909.056 164.385  25
   1   5  15 726.900 121.481  13
  -1  -5 -16 106.267 70.4349  25
   1   5  16 105.680 59.4063  13
   1   5  17 1036.72 101.180  13
  -1  -6  15 71.2495 35.4337  23
   1   6 -14-23.3658 55.2828  24
  -1  -6  14 47.4883 51.6628  23
  -1  -6  14-20.0017 47.8454  12
   1   6 -14 26.1380 56.8975  25
   1   6 -14 4.06551 35.7899  14
   1   6 -13 206.414 89.6822  25
  -1  -6  13 19.0871 47.3846  27
  -1  -6  13 23.1667 53.6169  12
  -1  -6  13 107.845 66.6706  22
   1   6 -13 39.2147 60.7243  24
  -1  -6  13 89.9878 67.4237  23
  -1  -6  13 144.273 63.0652  20
   1   6 -13 44.4999 52.9561  14
  -1  -6  12 383.737 83.9822  27
   1   6 -12 523.472 138.862  25
  -1  -6  12 406.157 104.754  12
   1   6 -12 497.689 121.186  24
  -1  -6  12 331.540 100.178  23
  -1  -6  12 547.319 117.770  22
  -1  -6  12 472.010 98.9051  20
   1   6 -12 421.087 104.064  14
  -1  -6  11 1336.17 147.138  27
   1   6 -11 1732.47 222.622  25
  -1  -6  11 1613.28 186.476  12
   1   6 -11 1597.62 202.740  24
  -1  -6  11 1571.13 180.081  22
  -1  -6  11 1610.72 185.598  23
  -1  -6  11 1468.96 173.902  20
   1   6 -11 1595.76 184.985  14
   1   6 -10 407.825 136.138  25
  -1  -6  10 402.968 112.502  12
  -1  -6  10 400.638 112.313  22
  -1  -6  10 392.788 104.850  23
  -1  -6  10 469.562 117.276  20
   1   6 -10 413.695 111.654  14
   1   6  -9 7477.56 454.914  25
  -1  -6   9 6898.24 390.837  12
  -1  -6   9 6789.04 364.021  23
  -1  -6   9 7227.28 378.283  22
  -1  -6   9 7295.66 397.369  20
   1   6  -9 7144.58 397.845  14
   1   6  -8-54.2551 90.1235  14
   1   6  -8 12.2518 80.6328  25
  -1  -6   8-35.1190 93.0431  12
  -1  -6   8 33.8979 88.0806  22
  -1  -6   8 87.5392 69.2185  23
  -1  -6   8-3.37636 78.2426  20
  -1  -6   8-134.970 71.9261   9
  -1  -6   7 19741.1 638.821   9
   1   6  -7 20198.3 970.530  28
   1   6  -7 20272.9 1007.73  29
  -1  -6   7 20723.0 648.309  12
  -1  -6   7 21097.2 1003.53   1
  -1  -6   7 20213.2 613.883  22
  -1  -6   7 19450.5 596.861  23
  -1  -6   7 20270.9 650.636  20
   1   6  -7 22615.2 1056.03  19
   1   6  -7 20720.3 678.109  14
  -1  -6   6 16118.9 575.510   9
   1   6  -6 16369.9 882.437  29
   1   6  -6 15862.7 819.697  28
  -1  -6   6 17459.0 578.574  12
  -1  -6   6 16485.3 867.196   1
  -1  -6   6 15842.7 529.366  22
  -1  -6   6 16700.9 531.328  23
  -1  -6   6 16422.6 572.916  20
   1   6  -6 16500.6 882.527  19
   1   6  -6 17155.9 604.173  14
  -1  -6   5 5523.53 338.896   9
   1   6  -5 5229.49 492.468  29
   1   6  -5 4620.95 432.613  28
  -1  -6   5 4934.88 306.366  12
  -1  -6   5 4550.21 450.270   1
  -1  -6   5 4456.79 269.277  23
  -1  -6   5 4773.26 288.628  22
  -1  -6   5 4657.24 306.141  20
   1   6  -5 4826.20 464.803  19
   1   6  -5 4847.17 322.681  14
  -1  -6   4 2965.07 246.833   9
  -1  -6   4 2837.24 341.089   1
   1   6  -4 3308.82 377.625  29
   1   6  -4 3411.52 354.350  28
  -1  -6   4 3406.17 266.976  32
  -1  -6   4 3181.08 241.405  12
  -1  -6   4 3149.39 220.569  22
  -1  -6   4 3074.92 240.187  20
   1   6  -4 3649.78 392.454  19
   1   6  -4 3322.35 266.227  14
   1   6  -3 1777.89 243.181  28
  -1  -6   3 1517.34 248.278   1
   1   6  -3 1570.71 269.503  29
  -1  -6   3 1181.49 157.047  32
   1   6  -3 1591.77 260.206  19
  -1  -6   3 1576.49 184.265   9
   1   6  -2 17843.2 795.214  19
   1   6  -2 19234.0 849.607  29
   1   6  -2 18648.9 708.547  28
  -1  -6   2 18908.6 830.028   1
   1   6  -1 6221.00 450.439  19
  -1  -6   1 5594.44 356.903  17
   1   6  -1 5600.85 457.738  29
   1   6  -1 6101.01 379.848  28
  -1  -6   1 5384.21 440.318   1
   1   6   0 2858.33 293.921  19
  -1  -6   0 2398.05 235.887  17
   1   6   0 2391.01 226.174  28
   1   6   0 2294.26 296.766  29
  -1  -6   0 2686.09 312.868   1
   1   6   1 4123.51 340.047  19
  -1  -6  -1 3962.06 299.837  17
   1   6   1 3608.70 357.205  29
  -1  -6  -1 4391.56 396.079   1
   1   6   2 1183.14 212.657  29
   1   6   2 888.367 155.537  19
  -1  -6  -2 825.808 144.414  17
   1   6   2 670.872 176.289   2
  -1  -6  -2 652.058 175.679   1
   1   6   3 2574.49 300.146  29
   1   6   3 2777.70 263.830  19
  -1  -6  -3 3072.76 279.621  17
  -1  -6  -3 2470.85 314.505   1
  -1  -6  -3 2515.47 262.708   3
   1   6   3 2598.83 333.674   2
   1   6   4 77561.9 1573.78  29
  -1  -6  -4 78597.1 1434.47  17
   1   6   4 75342.2 1751.60   2
  -1  -6  -4 80529.0 1464.02   3
   1   6   5 284.750 90.5559  29
  -1  -6  -5 588.625 147.059  17
   1   6   5 347.978 185.604   2
  -1  -6  -5 466.384 152.681   3
   1   6   6 1766.13 310.677   2
  -1  -6  -6 1802.34 261.396   3
   1   6   6 63.5931 94.3380  29
  -1  -6  -6 114.322 82.2398  10
  -1  -6  -6 49.3102 80.8377  24
  -1  -6  -6 1258.24 173.732   7
  -1  -6  -6 162.334 126.885  17
   1   6   7 20155.4 1014.09   2
  -1  -6  -7 19596.7 853.988   3
  -1  -6  -7 20956.6 683.958  25
  -1  -6  -7 21619.1 633.799  26
  -1  -6  -7 20859.8 664.161  24
   1   6   7 20543.6 790.090  31
  -1  -6  -7 20419.0 627.567  10
  -1  -6  -7 19944.1 684.108   7
  -1  -6  -7 19250.2 828.651  17
   1   6   8 17398.1 979.806   2
  -1  -6  -8 19824.9 894.390   3
  -1  -6  -8 20262.1 664.202  24
  -1  -6  -8 19918.6 681.214  25
   1   6   8 19947.6 824.352  31
  -1  -6  -8 18856.2 609.754  10
  -1  -6  -8 19732.2 693.826   7
  -1  -6  -8 18475.2 857.252  17
   1   6   9 10473.3 798.071   2
  -1  -6  -9 11445.4 721.033   3
  -1  -6  -9 12206.9 523.705  24
  -1  -6  -9 12723.4 558.812  25
   1   6   9 10900.5 662.359  31
  -1  -6  -9 11960.1 491.278  10
  -1  -6  -9 11630.3 548.429   7
  -1  -6  -9 12277.1 733.050  17
   1   6  10 11347.6 699.511  31
  -1  -6 -10 13031.6 567.758  25
  -1  -6 -10 12378.6 531.261  24
  -1  -6 -10 12702.4 580.955   7
  -1  -6 -10 12425.2 775.826   3
  -1  -6 -10 13252.1 512.462  10
   1   6  11 17854.5 547.266  13
  -1  -6 -11 18858.3 602.938  10
  -1  -6 -11 18904.2 686.889  25
  -1  -6 -11 18543.7 636.117  24
  -1  -6 -11 17826.6 678.321   7
  -1  -6 -12 511.418 123.639  24
   1   6  12 608.597 104.837  13
  -1  -6 -12 401.626 131.967  25
  -1  -6 -12 535.941 124.967   7
  -1  -6 -13 873.142 147.118  24
   1   6  13 1016.37 136.842  13
  -1  -6 -13 676.716 156.025  25
  -1  -6 -13 689.705 140.627   7
  -1  -6 -14 300.018 96.3944  24
  -1  -6 -14 295.885 111.073  25
  -1  -6 -14 215.793 88.6514   7
   1   6  14 150.001 69.3724  13
   1   6  15 47.0601 50.9233  13
   1   6  16 158.761 51.4163  13
   1   6  17 223.351 57.5146  21
  -1  -7  13 1023.86 109.446  23
   1   7 -13 891.132 103.423  24
  -1  -7  13 884.133 99.5830  12
   1   7 -13 868.464 113.767  25
   1   7 -13 676.430 85.2663  14
   1   7 -12 19.1141 82.1436  25
  -1  -7  12 233.940 75.4902  12
  -1  -7  12 190.072 70.5923  23
   1   7 -12 287.858 87.0026  24
  -1  -7  12 183.618 74.7561  22
  -1  -7  12 253.619 74.0943  20
   1   7 -12 223.586 68.7827  14
   1   7 -11 247.114 107.711  25
  -1  -7  11 310.421 92.2533  12
  -1  -7  11 235.480 80.4816  22
  -1  -7  11 194.046 82.8592  23
   1   7 -11 241.422 103.927  24
   1   7 -11 322.466 91.6723  14
   1   7 -10 1644.58 210.073  25
  -1  -7  10 1645.10 193.323  12
  -1  -7  10 1731.58 181.360  23
  -1  -7  10 1889.38 187.927  22
  -1  -7  10 1851.06 194.848  20
   1   7 -10 1821.89 192.488  14
   1   7  -9 174.230 96.9911  25
  -1  -7   9 150.014 82.0969  12
  -1  -7   9 124.418 78.8453  23
  -1  -7   9 85.9173 73.6947  22
  -1  -7   9 204.616 84.7881  20
   1   7  -9 114.569 65.4400  14
   1   7  -8 1240.20 175.983  14
   1   7  -8 1321.42 206.587  25
  -1  -7   8 1453.39 171.890  23
  -1  -7   8 1229.02 161.119  22
  -1  -7   8 1440.05 190.418  12
  -1  -7   8 1353.47 180.786  20
  -1  -7   8 1169.89 158.810   9
   1   7  -7 4765.61 334.566  14
  -1  -7   7 5124.50 311.531  22
  -1  -7   7 4722.08 298.879  23
  -1  -7   7 4930.20 325.821  12
  -1  -7   7 4672.49 327.219  20
  -1  -7   7 5069.14 336.646   9
   1   7  -6 11356.7 516.017  14
  -1  -7   6 10735.2 469.974  12
  -1  -7   6 10865.3 436.833  23
  -1  -7   6 11060.5 451.264  22
  -1  -7   6 10527.5 481.248  20
  -1  -7   6 11133.3 502.807   9
  -1  -7   5 7043.24 405.632   9
  -1  -7   5 7173.10 378.876   6
   1   7  -5 6991.96 551.039  28
   1   7  -5 8008.69 654.594  29
  -1  -7   5 9411.42 428.910  12
  -1  -7   5 7621.41 626.057   1
  -1  -7   5 7295.31 361.804  22
  -1  -7   5 7232.45 347.797  23
  -1  -7   5 7333.82 396.587  20
   1   7  -5 8556.71 675.465  19
   1   7  -5 8079.63 439.308  14
  -1  -7   4 2912.22 255.571   6
  -1  -7   4 3337.31 282.544   9
   1   7  -4 3411.57 418.710  29
   1   7  -4 3588.00 377.569  28
  -1  -7   4 3183.12 249.873  12
  -1  -7   4 3500.83 416.176   1
  -1  -7   4 3158.45 231.527  22
   1   7  -4 3371.93 409.709  19
  -1  -7   4 3420.83 272.992  20
   1   7  -4 3481.88 289.289  14
  -1  -7   3 16468.7 592.069   6
  -1  -7   3 16647.0 615.438   9
  -1  -7   3 15850.6 848.590   1
   1   7  -3 17104.1 913.654  29
  -1  -7   3 16214.6 610.607  32
   1   7  -3 15519.8 735.076  28
  -1  -7   3 16947.9 550.214  12
  -1  -7   3 16982.5 578.675  20
   1   7  -3 15654.6 846.215  19
   1   7  -3 17386.5 628.274  14
   1   7  -2 48000.9 1211.21  28
  -1  -7   2 49558.6 1037.67  32
   1   7  -2 49119.7 1507.66  29
  -1  -7   2 49703.2 908.281  12
  -1  -7   2 47126.1 1444.48   1
   1   7  -2 49430.3 1437.40  19
  -1  -7   2 50511.1 954.930  20
  -1  -7   2 49679.5 1028.90   6
  -1  -7   2 49561.4 1042.47   9
   1   7  -1 35315.1 1259.35  29
  -1  -7   1 35685.2 878.726  32
  -1  -7   1 34884.5 1221.08   1
  -1  -7   1 35542.9 739.341  12
   1   7  -1 33598.7 1149.33  19
  -1  -7   1 35260.3 777.339  20
  -1  -7   1 35582.8 875.635   9
   1   7   0 40374.8 1324.56  29
  -1  -7   0 42869.1 946.193  32
  -1  -7   0 43124.8 976.185  26
  -1  -7   0 41647.7 1326.76   1
   1   7   0 41468.3 1227.63  19
  -1  -7   0 40076.4 804.053  20
  -1  -7   0 43072.7 1086.70  17
  -1  -7   0 42299.6 950.606   9
  -1  -7  -1 1633.83 190.959   9
  -1  -7  -1 1627.32 187.281  32
   1   7   1 1942.17 297.237  29
  -1  -7  -1 1616.66 200.830  26
  -1  -7  -1 1624.83 280.408   1
   1   7   1 1306.57 264.284   2
  -1  -7  -1 1912.39 222.664  10
   1   7   1 2052.43 284.341  19
  -1  -7  -1 1740.89 224.189  17
  -1  -7  -2 3484.30 267.573   9
  -1  -7  -2 3073.10 255.914   7
   1   7   2 3445.28 383.120  29
  -1  -7  -2 3113.90 254.309  32
  -1  -7  -2 3482.38 282.603  26
   1   7   2 2704.92 359.970   2
  -1  -7  -2 2932.09 365.620   1
  -1  -7  -2 3467.75 284.011  10
   1   7   2 3242.92 330.517  19
  -1  -7  -2 3013.62 300.345  17
  -1  -7  -3 27.9232 81.4156  32
   1   7   3 223.796 149.036  29
  -1  -7  -3 67.7745 53.5610  26
   1   7   3-91.7522 118.281   2
  -1  -7  -3 66.3073 66.9343  10
  -1  -7  -3 3.54759 101.107  17
  -1  -7  -3-25.8333 42.7967   7
  -1  -7  -3 63.2212 74.5273   9
  -1  -7  -4 834.492 148.903   6
  -1  -7  -4 653.854 137.326   7
  -1  -7  -4 1075.27 142.624   9
   1   7   4 709.268 195.929  29
  -1  -7  -4 992.515 139.793  32
  -1  -7  -4 847.155 148.105  26
   1   7   4 824.767 215.697   2
  -1  -7  -4 849.497 139.942  10
   1   7   4 851.461 134.357  21
  -1  -7  -4 780.879 170.969  17
   1   7   5 10.7506 127.657   2
  -1  -7  -5 38.8813 73.4254  26
   1   7   5 93.4807 110.967  29
  -1  -7  -5 348.468 111.203  10
  -1  -7  -5 169.628 103.452  17
  -1  -7  -5 26.4455 77.8636   7
  -1  -7  -5 129.141 80.7076   6
  -1  -7  -6 4379.92 416.331  17
  -1  -7  -6 4757.76 330.629  10
  -1  -7  -6 4159.95 309.269  26
   1   7   6 4761.46 530.571   2
  -1  -7  -6 4599.71 344.172   7
  -1  -7  -6 4600.50 316.340   6
  -1  -7  -7 2356.92 324.460  17
  -1  -7  -7 2401.42 232.570  10
  -1  -7  -7 2565.60 258.029  24
  -1  -7  -7 2082.99 225.376  26
   1   7   7 2020.21 366.459   2
  -1  -7  -7 2407.34 259.469   7
  -1  -7  -7 2235.80 217.104   6
  -1  -7  -8 5673.96 349.143  26
  -1  -7  -8 6296.05 399.719  24
  -1  -7  -8 4992.48 479.513  17
  -1  -7  -8 5387.40 387.479   7
  -1  -7  -8 6008.65 355.325  10
  -1  -7  -9 2041.18 209.805  10
  -1  -7  -9 2293.60 247.349  24
  -1  -7  -9 2033.69 243.440   7
  -1  -7 -10 163.567 88.6294   7
  -1  -7 -10 28.7341 83.1476  24
  -1  -7 -11 77.0917 98.4729   7
  -1  -7 -11 157.120 106.755  24
  -1  -7 -12 3266.29 262.958  24
  -1  -7 -12 3354.54 285.064   7
  -1  -7 -13 536.345 115.550   7
  -1  -7 -13 812.585 135.505  24
  -1  -7 -14-0.22439 63.8950   7
   1   7  15 163.076 69.1877  21
  -1  -7 -15 239.834 67.3388   7
   1   7  16 12.3606 46.9310  21
  -1  -8  12 150.004 45.1821  23
  -1  -8  12 130.079 45.9579  12
  -1  -8  12 233.424 51.5881  20
   1   8 -12 240.806 65.7674  25
   1   8 -11 43.8727 63.1091  25
  -1  -8  11 164.043 62.5205  12
   1   8 -11 172.685 69.9416  24
  -1  -8  11 14.0039 46.6060  22
  -1  -8  11 138.919 58.2723  23
  -1  -8  11 100.466 55.8894  20
   1   8 -11-1.01199 50.1540  14
   1   8 -10 1343.32 168.559  25
  -1  -8  10 1270.28 140.730  12
  -1  -8  10 1376.96 137.350  23
  -1  -8  10 1424.46 138.353  22
   1   8 -10 1369.65 162.315  24
  -1  -8  10 1386.66 151.931  20
   1   8 -10 1409.09 148.801  14
   1   8  -9 708.807 146.393  25
  -1  -8   9 699.469 122.014  12
  -1  -8   9 619.615 109.354  23
  -1  -8   9 758.973 113.671  22
  -1  -8   9 715.371 130.664  20
   1   8  -9 782.736 130.332  14
   1   8  -8 173.452 82.1114  14
   1   8  -8 383.036 125.230  25
  -1  -8   8 313.427 96.9745  12
  -1  -8   8 282.301 87.3940  23
  -1  -8   8 269.375 87.3871  22
  -1  -8   8 140.628 88.8502  20
  -1  -8   8 262.165 87.1519   9
   1   8  -7 1476.34 186.303  14
   1   8  -7 1771.37 227.099  25
  -1  -8   7 1720.95 169.018  23
  -1  -8   7 1704.48 170.237  22
  -1  -8   7 1469.87 182.328   9
  -1  -8   7 1806.74 204.285  20
  -1  -8   7 1494.33 178.441  12
  -1  -8   6 501.138 115.473  12
   1   8  -6 601.396 135.929  14
  -1  -8   6 972.901 134.674  22
  -1  -8   6 822.501 121.268  23
  -1  -8   6 449.731 118.194  20
  -1  -8   6 556.815 132.324   9
  -1  -8   5 8237.71 393.372  12
   1   8  -5 8322.10 444.145  14
  -1  -8   5 8573.91 381.965  22
  -1  -8   5 7940.76 417.140  20
  -1  -8   5 7928.80 394.161   6
  -1  -8   5 8387.01 446.158   9
  -1  -8   4 11777.1 467.342  12
   1   8  -4 12448.0 547.697  14
  -1  -8   4 11294.1 491.717  20
  -1  -8   4 11430.5 498.572   6
  -1  -8   4 11512.2 526.781   9
  -1  -8   3 1733.54 184.479  12
   1   8  -3 2115.69 239.010  14
  -1  -8   3 1648.78 198.984  20
  -1  -8   3 1717.28 205.124   6
  -1  -8   3 1772.23 218.134   9
  -1  -8   2 14559.4 600.013   9
  -1  -8   2 14330.6 584.667   6
  -1  -8   2 13590.2 584.071  32
  -1  -8   2 14025.9 491.202  12
  -1  -8   2 14688.7 535.676  20
   1   8  -2 14351.9 598.170  14
  -1  -8   1 2308.72 347.563   1
   1   8  -1 1614.58 307.266   2
  -1  -8   1 1895.31 183.524  12
  -1  -8   1 2056.88 204.275  20
   1   8  -1 2442.75 356.905  19
  -1  -8   1 1942.55 230.173   9
  -1  -8   1 1952.91 224.625   6
  -1  -8   1 2115.73 235.489  32
   1   8  -1 1731.96 336.627  29
   1   8   0 33339.9 1323.55   2
  -1  -8   0 35254.1 1339.39   1
  -1  -8   0 34801.4 768.378  20
   1   8   0 31930.0 1162.95  19
  -1  -8   0 34769.3 912.037   9
  -1  -8   0 34180.9 906.773   6
  -1  -8   0 34111.6 892.253  32
   1   8   0 35959.0 1348.60  29
   1   8   1 47673.2 1584.95   2
  -1  -8  -1 49074.2 1574.21   1
  -1  -8  -1 47640.2 1070.18   6
  -1  -8  -1 47879.6 1054.95   9
   1   8   1 47092.7 1527.83  29
  -1  -8  -1 48682.0 1052.02  32
  -1  -8  -2 35.7740 85.8971  26
   1   8   2 157.339 101.675  29
  -1  -8  -2 36.2769 57.6917  32
   1   8   2-80.2132 154.619   2
  -1  -8  -2 178.059 95.0906   9
  -1  -8  -2 62.4751 82.1532   7
  -1  -8  -2 77.0401 90.1370   6
  -1  -8  -3 143.118 84.8454  26
  -1  -8  -3 172.079 80.9315  32
  -1  -8  -3 219.507 108.868  10
  -1  -8  -3 101.995 69.3028   7
  -1  -8  -3 341.070 106.132   9
  -1  -8  -3 159.151 95.8136   6
   1   8   3 184.100 119.086   2
   1   8   4 1493.77 286.790  29
  -1  -8  -4 1585.33 186.160  32
  -1  -8  -4 1361.08 199.175  26
   1   8   4 1370.24 170.897  21
  -1  -8  -4 1572.02 202.300   7
  -1  -8  -4 1515.02 183.573   9
  -1  -8  -4 1325.68 192.602   6
  -1  -8  -4 1535.39 196.642  10
  -1  -8  -5 10894.6 512.895  26
   1   8   5 10995.4 484.093  21
  -1  -8  -5 11447.8 475.762   9
  -1  -8  -5 10986.9 508.347   6
  -1  -8  -5 12045.2 550.907   7
  -1  -8  -5 12336.5 541.253  10
  -1  -8  -6 3462.03 285.344  26
   1   8   6 3360.48 276.746  21
  -1  -8  -6 3164.61 270.554   6
  -1  -8  -6 2979.80 289.182   7
  -1  -8  -6 3256.14 276.551  10
  -1  -8  -7 177.059 84.5913  26
   1   8   7 202.442 90.9127  21
  -1  -8  -7 296.625 107.613   7
  -1  -8  -7 342.308 107.731   6
  -1  -8  -7 207.171 72.7568  10
  -1  -8  -8 408.913 95.5978  26
  -1  -8  -8 448.344 101.931  10
   1   8   8 121.987 81.2104  21
  -1  -8  -8 172.421 114.542   7
  -1  -8  -9-18.2470 79.5423   7
  -1  -8 -10 46.1919 93.4402   7
  -1  -8 -11 69.7500 94.6845   7
   1   8  12 925.275 148.901  21
  -1  -8 -12 601.298 128.580   7
   1   8  13 1122.54 141.907  21
  -1  -8 -13 1307.32 156.019   7
   1   8  14 159.332 69.0764  21
  -1  -8 -14 165.059 66.3300   7
   1   8  15 1859.15 128.701  21
   1   9 -10 4.95149 51.4909  24
  -1  -9  10 21.3200 48.1250  12
  -1  -9  10 22.3751 43.0301  20
   1   9 -10 53.3668 48.2855  25
   1   9  -9 662.098 111.918  25
  -1  -9   9 486.223 84.1866  12
  -1  -9   9 380.174 69.9706  22
  -1  -9   9 413.696 86.9746  20
   1   9  -9 636.873 88.1618  14
   1   9  -8 2892.16 232.915  25
  -1  -9   8 2872.42 193.909  12
  -1  -9   8 3376.98 185.524  22
  -1  -9   8 3279.12 222.755  20
   1   9  -8 3024.89 208.481  14
   1   9  -7 103.466 73.6000  14
   1   9  -7-14.5592 94.2943  25
  -1  -9   7 72.9100 52.7392  22
  -1  -9   7 147.622 85.3242  20
  -1  -9   7 88.8488 68.9702  12
  -1  -9   7 61.2574 58.8120   9
  -1  -9   6 607.656 110.624  12
   1   9  -6 584.725 113.158  14
  -1  -9   6 610.672 120.057  20
  -1  -9   6 532.576 118.811   9
  -1  -9   5 76.0453 60.5440  12
   1   9  -5 117.696 90.0499  14
  -1  -9   5 265.512 98.4607  20
  -1  -9   5 226.965 92.8734   9
  -1  -9   5 21.3351 75.3631   6
  -1  -9   4 123.189 67.6213  12
   1   9  -4-4.35390 78.5450  14
  -1  -9   4 8.13638 61.9497  20
  -1  -9   4-16.6457 83.7133   9
  -1  -9   4-4.25026 57.6986   6
  -1  -9   3 180.008 73.2812  12
  -1  -9   3 325.277 98.4958  20
  -1  -9   3 400.607 113.082   6
  -1  -9   3 227.207 99.9143   9
   1   9  -3 235.017 99.8849  14
  -1  -9   2 6800.05 353.636  20
  -1  -9   2 7028.82 417.684   9
  -1  -9   2 6880.30 402.632   6
   1   9  -2 7099.55 416.933  14
  -1  -9   1 10245.4 419.411  20
   1   9  -1 10851.4 520.197  14
  -1  -9   1 10681.3 515.762   9
  -1  -9   1 10277.0 501.563   6
  -1  -9   0 1591.32 202.438  32
   1   9   0 1765.17 222.655  14
  -1  -9   0 1708.05 218.875   9
  -1  -9   0 1872.01 225.916   6
  -1  -9  -1 3133.57 275.537  32
  -1  -9  -1 3355.14 285.979   9
  -1  -9  -1 3244.18 289.968   6
  -1  -9  -2 182.204 95.3486  32
  -1  -9  -2 76.4223 83.1197   9
  -1  -9  -2 44.1650 84.6302   6
  -1  -9  -3 405.676 104.693  32
  -1  -9  -3 709.938 132.704   7
  -1  -9  -3 487.306 124.903   6
  -1  -9  -3 768.335 140.707   9
  -1  -9  -4 294.651 93.7705  32
  -1  -9  -4 306.286 90.5531   9
  -1  -9  -4 462.719 123.252   6
  -1  -9  -4 446.214 114.106   7
  -1  -9  -5 348.339 107.405  26
  -1  -9  -5 450.445 107.081   9
  -1  -9  -5 507.464 126.055   6
  -1  -9  -5 362.432 111.201   7
   1   9   5 301.867 88.8893  21
  -1  -9  -6 3.75393 74.2582  26
  -1  -9  -6 50.2164 68.1964   6
  -1  -9  -6-50.5251 74.8624   7
   1   9   6 190.240 90.0330  21
  -1  -9  -7 4545.80 306.649  26
  -1  -9  -7 4930.10 311.741   6
  -1  -9  -7 5098.74 349.217   7
   1   9   7 5203.24 323.153  21
  -1  -9  -8 512.993 107.288  26
  -1  -9  -8 791.233 153.448   7
   1   9   8 650.135 126.838  21
  -1  -9  -9 100.158 80.2295   7
   1   9   9 62.3138 66.8696  21
  -1  -9 -10 35.9249 75.8303   7
   1   9  10 80.8627 73.9049  21
  -1  -9 -11 436.597 115.621   7
   1   9  11 306.310 86.6335  21
  -1  -9 -12 817.520 126.265   7
   1   9  12 737.328 109.654  21
  -1  -9 -13 1641.88 136.371   7
   1   9  13 1552.99 126.250  21
  -1 -10   8 354.525 65.1737  20
   1  10  -8 315.334 65.0853  24
  -1 -10   7 51.4640 44.3818  12
   1  10  -7 58.3735 48.3934  14
  -1 -10   7 38.5089 50.4738  20
   1  10  -7-40.7947 55.3498  25
   1  10  -6 2559.54 200.078  25
   1  10  -6 2817.23 183.218  14
  -1 -10   6 2697.44 157.185  12
  -1 -10   6 3013.77 193.359  20
  -1 -10   6 2773.68 190.977   9
   1  10  -5 1916.66 190.062  25
   1  10  -5 1974.57 173.248  14
  -1 -10   5 1879.26 164.854  20
  -1 -10   5 2105.17 190.002   9
  -1 -10   5 1808.52 132.659  12
   1  10  -4 254.913 88.1454  14
  -1 -10   4 210.594 71.0642   6
  -1 -10   4 232.670 97.4021   9
  -1 -10   4 350.307 89.7270  20
   1  10  -3 2810.44 232.313  14
  -1 -10   3 2477.21 212.201   6
  -1 -10   3 2587.70 229.482   9
  -1 -10   3 2502.35 192.539  20
   1  10  -2 3317.72 255.057  14
  -1 -10   2 3142.24 261.398   9
  -1 -10   2 3360.89 257.080   6
  -1 -10   2 3212.36 212.337  20
  -1 -10   1 81.2146 84.7583   9
  -1 -10   1 155.933 86.5061   6
   1  10  -1 92.2525 72.6269  14
  -1 -10   0 58.0573 82.1908   6
  -1 -10   0 17.2873 74.3138   9
   1  10   0 24.6861 70.2485  14
  -1 -10  -1 693.339 146.094   9
  -1 -10  -1 609.136 136.766   6
   1  10   1 570.233 137.763  14
  -1 -10  -2 68.3342 78.6762   9
  -1 -10  -2-14.7468 84.2387   6
   1  10   2-72.6701 88.8575  14
  -1 -10  -3 126.784 98.5292   6
  -1 -10  -3 175.701 81.0485   9
  -1 -10  -4 144.482 81.4109   7
  -1 -10  -4 130.682 86.0388   9
  -1 -10  -4 113.484 83.5891   6
  -1 -10  -5 2373.26 220.387   6
  -1 -10  -5 2513.34 214.118   7
  -1 -10  -6 12.5111 61.2120   6
  -1 -10  -6-51.4219 73.5460   7
   1  10   7-16.0797 52.2192  21
  -1 -10  -7-4.84700 56.3062   7
  -1 -10  -7-29.4069 54.0510   6
   1  10   8 28.8028 51.7886  21
  -1 -10  -8-15.9237 59.2201   7
   1  10   9-119.549 68.0662  21
  -1 -10  -9 30.7196 42.7984   7
   1  10  10 108.501 45.6041  21
  -1 -10 -10 96.6912 60.0451   7
  -1 -10 -11 257.305 63.0561   7
  -1 -11   4 67.4203 54.6220   9
   1  11  -4 173.571 60.6387  25
   1  11  -3 112.383 59.3326  14
  -1 -11   3 52.3819 44.4015   6
  -1 -11   3 131.338 64.6363   9
   1  11  -3 24.9529 53.1252  25
   1  11  -2 200.718 62.0180  14
  -1 -11   2 138.755 57.8618   6
  -1 -11   2 231.290 76.0884   9
   1  11  -1-16.5447 46.2130  14
  -1 -11   1 5.22131 61.3345   9
  -1 -11   1-21.3272 55.6046   6
   1  11   0 42.1976 54.3263  14
  -1 -11   0 10.8373 57.8322   6
  -1 -11   0 35.6604 54.1599   9
   1  11   1 40.2255 65.5652  14
  -1 -11  -1 5.55681 58.5410   9
  -1 -11  -1 25.5089 58.9000   6
   1  11   2 19.1382 57.6039  14
  -1 -11  -2 34.3622 52.0522   9
  -1 -11  -2-3.92889 67.7932   6
   1  11   3 1924.69 174.350  14
  -1 -11  -3 1549.89 160.435   6
  -1 -11  -3 1740.64 151.070   9
   1  11   4 669.098 107.731  14
  -1 -11  -4 801.918 114.146   6
   1  11   5 518.700 99.0840  14
  -1 -11  -5 571.597 95.9293   6
   1  11   6 220.340 68.1960  14
  -1 -11  -6 175.904 54.0877   6
  -2  11   2 303.690 62.2838  14
   2 -11  -2 263.514 55.0847   6
   2 -11  -1 23.4551 37.0269   9
   2 -11  -1 35.7275 39.2507   6
  -2  11   0-22.6396 50.0941  14
   2 -11   0 75.8364 46.6566   9
   2 -11   0 102.769 47.9329   6
  -2  11  -1 175.643 54.1673  14
   2 -11   1 343.095 66.0433   9
   2 -11   1 343.440 65.5429   6
  -2  10   8 205.997 58.6022  21
   2 -10  -8 102.709 41.3624  26
  -2  10   7 38.2951 55.3547  21
   2 -10  -7 55.9909 27.5013   7
   2 -10  -7 111.523 61.5277  26
  -2  10   6 111.408 64.0109  21
   2 -10  -6 263.323 64.8380   6
   2 -10  -6 36.9147 62.5832  26
   2 -10  -5-4.64414 55.3677   6
   2 -10  -5-33.8485 61.0601   9
   2 -10  -5 39.0886 41.4441  32
  -2  10   5 26.7164 59.0831  21
  -2  10   5 34.1691 60.6171  14
   2 -10  -5 23.0569 67.4212  26
   2 -10  -4 401.179 88.5031   9
   2 -10  -4 517.880 96.8139   6
   2 -10  -4 330.082 87.3380  32
  -2  10   4 349.571 93.3998  21
  -2  10   4 251.648 82.7360  14
   2 -10  -4 351.595 101.783  26
   2 -10  -3 163.487 71.7700   9
   2 -10  -3 51.5719 60.6265   6
  -2  10   3 105.730 58.5370  21
  -2  10   3 17.7735 66.1488  14
   2 -10  -3 29.8917 61.9536  32
   2 -10  -2 61.9091 67.2054   9
  -2  10   2 159.086 78.4936  21
  -2  10   2 109.991 86.9523  14
   2 -10  -2 240.994 83.1008  32
   2 -10  -1 987.972 139.664   9
   2 -10  -1 1002.50 144.002  32
  -2  10   1 869.413 120.670  21
  -2  10   1 1013.59 150.643  14
   2 -10   0 720.001 128.687   9
   2 -10   0 497.003 81.8952  22
   2 -10   0 524.842 107.620  32
  -2  10   0 543.526 99.3363  21
  -2  10   0 452.581 102.131  14
   2 -10   1 843.799 140.092   9
   2 -10   1 847.735 125.808   6
   2 -10   1 886.755 109.943  22
   2 -10   1 821.976 123.184  32
   2 -10   1 746.864 98.5377  20
  -2  10  -1 794.900 104.152  21
  -2  10  -1 750.349 132.966  14
   2 -10   2 934.624 135.003   9
   2 -10   2 1010.76 133.570   6
   2 -10   2 951.528 110.769  22
   2 -10   2 1217.48 143.602  32
   2 -10   2 1014.44 118.252  20
  -2  10  -2 973.875 142.397  14
   2 -10   3 862.167 122.748   9
   2 -10   3 541.868 96.3731   6
   2 -10   3 720.508 98.9791  22
   2 -10   3 624.041 107.566  32
   2 -10   3 626.444 96.0860  20
  -2  10  -3 733.831 120.983  14
  -2  10  -4 244.233 75.0853  14
   2 -10   4 170.798 62.1697  20
   2 -10   4 137.990 62.9318   9
   2 -10   4 118.240 55.9725   6
   2 -10   4 239.194 69.0640  22
  -2  10  -5 1069.68 128.063  14
   2 -10   5 867.921 104.849  20
   2 -10   5 824.797 103.153   9
   2 -10   5 879.530 95.5598  22
   2 -10   6 693.664 88.6175  20
  -2  10  -6 784.750 99.1113  14
   2 -10   6 641.535 77.3566  22
  -2  10  -7 1363.85 113.773  14
   2 -10   7 1321.74 103.975  20
  -2   9  11 56.9214 46.8666  21
   2  -9 -11 33.4090 44.8110   7
  -2   9  10 42.4370 50.3566  21
   2  -9 -10 65.0006 48.9156  26
   2  -9 -10 5.12775 46.2191   7
  -2   9   9 289.908 89.3878  21
   2  -9  -9 400.611 97.9382  26
   2  -9  -9 250.942 76.5748   7
  -2   9   8 967.676 148.171  21
   2  -9  -8 1019.79 148.572  26
   2  -9  -8 851.019 129.124   7
  -2   9   7 1569.47 189.885  21
   2  -9  -7 1260.14 165.103  26
   2  -9  -7 1239.74 153.479   7
   2  -9  -6 10.6767 74.7671  26
  -2   9   6 110.731 97.1841  21
   2  -9  -6 50.8178 65.3243   7
   2  -9  -6 209.681 78.2843   6
   2  -9  -6 19.0781 64.8280  32
   2  -9  -5 57.6481 96.3680  26
  -2   9   5 100.985 94.5334  21
   2  -9  -5 62.8616 54.0516   7
   2  -9  -5 57.4571 66.4321   9
   2  -9  -5 24.1197 64.7137  32
   2  -9  -4 16.5932 89.1390  26
   2  -9  -4 86.2360 71.0413  32
  -2   9   4 182.746 97.1507  21
   2  -9  -4 43.0970 72.4459   9
   2  -9  -4 105.934 58.2111   7
   2  -9  -3-21.1988 100.494  26
   2  -9  -3 69.8925 87.1308  32
   2  -9  -3-56.0418 81.8614  22
  -2   9   3 119.792 88.3935  21
   2  -9  -3 112.470 82.1187   9
   2  -9  -2 4008.35 313.434  26
   2  -9  -2 4317.56 315.563  32
   2  -9  -2 3989.90 265.955  22
  -2   9   2 4117.85 312.778  21
   2  -9  -2 3619.48 286.544   9
   2  -9  -1 5461.60 357.123   9
   2  -9  -1 5340.07 357.924  26
   2  -9  -1 5526.22 364.549  32
   2  -9  -1 5143.69 308.373  22
  -2   9   1 5002.42 341.260  21
  -2   9   1 5255.14 363.121  14
   2  -9   0 963.344 173.112   9
   2  -9   0 1059.32 169.518  26
   2  -9   0 1129.93 156.199  22
   2  -9   0 1034.63 175.223  32
   2  -9   0 1081.35 147.979  20
  -2   9   0 1393.56 186.730  21
  -2   9   0 1187.62 179.673  14
   2  -9   1 44.4381 79.6051   9
   2  -9   1 73.5718 75.3703  22
   2  -9   1 129.517 101.039  32
  -2   9  -1 97.4336 68.9070  21
   2  -9   1 59.3043 65.4711  20
  -2   9  -1 156.901 92.1259  14
   2  -9   2 1037.51 173.408   9
   2  -9   2 846.296 142.690  22
   2  -9   2 668.923 141.591  32
  -2   9  -2 726.046 127.277  21
   2  -9   2 962.576 144.935  20
  -2   9  -2 875.007 156.871  14
   2  -9   3 865.295 154.001   9
   2  -9   3 798.214 131.898  22
   2  -9   3 670.810 135.861  32
   2  -9   3 633.100 125.627  20
  -2   9  -3 627.837 109.985  21
  -2   9  -3 776.197 151.625  14
   2  -9   4 211.245 87.3089   9
   2  -9   4 239.962 88.8512  22
   2  -9   4 69.2749 73.0014  32
   2  -9   4 124.021 80.6427  20
  -2   9  -4 79.8734 87.5863  14
   2  -9   5 1227.56 155.218   9
   2  -9   5 1349.21 151.606   6
   2  -9   5 1199.75 151.200  22
   2  -9   5 1154.02 154.214  32
   2  -9   5 1264.61 154.461  20
  -2   9  -5 1462.10 185.542  14
  -2   9  -6 66.0666 74.6925  14
   2  -9   6 47.3970 69.0169  20
   2  -9   6-9.39317 52.4078   9
   2  -9   6 55.4132 62.7542  22
  -2   9  -7 69.7773 68.3917  14
   2  -9   7 37.6962 59.2832  20
   2  -9   7-34.4000 53.9348   9
   2  -9   7 86.7978 59.3277  22
   2  -9   8-59.7469 54.6315  22
  -2   9  -8 34.4141 59.9170  14
   2  -9   8-28.9168 60.1148  20
   2  -9   9 79.6388 48.0169  22
  -2   9  -9-13.8115 49.6891  14
   2  -9   9-21.0240 45.9694  20
   2  -9  10 134.537 42.3655  22
  -2   9 -10 211.795 55.5449  14
   2  -8 -12 367.890 81.2423   7
  -2   8  12 373.177 80.1557  21
   2  -8 -12 377.151 74.4012  26
  -2   8  11 154.767 53.6182  13
  -2   8  11 228.344 84.8452  21
   2  -8 -11 253.978 81.4500   7
   2  -8 -11 226.906 75.5813  26
  -2   8  10 1087.05 120.574  13
  -2   8  10 1085.77 156.371  21
   2  -8 -10 1287.95 167.326   7
   2  -8 -10 1198.50 156.250  26
  -2   8   9 4396.34 250.857  13
  -2   8   9 4473.79 317.874  21
   2  -8  -9 4923.25 327.873   7
   2  -8  -9 4475.03 306.020  26
  -2   8   8 3165.57 223.149  13
  -2   8   8 3149.98 283.928  21
   2  -8  -8 3297.63 283.752   7
   2  -8  -8 3191.17 274.284  26
   2  -8  -7 2052.34 226.659   7
   2  -8  -7 1887.44 191.777  32
  -2   8   7 2205.55 247.537  21
  -2   8   7 2153.07 193.948  13
   2  -8  -7 2269.42 237.776  26
   2  -8  -6 215.418 111.639  26
   2  -8  -6 341.640 103.698  32
  -2   8   6 354.801 127.676  21
   2  -8  -6 219.540 87.3754   9
   2  -8  -6 162.211 97.1875   7
   2  -8  -5 1221.51 192.875  26
   2  -8  -5 1053.01 166.084  32
   2  -8  -5 1180.08 153.295  22
  -2   8   5 1164.60 191.710  21
   2  -8  -5 1076.64 160.646   9
   2  -8  -5 1303.51 180.249   7
   2  -8  -4 624.832 142.697  26
   2  -8  -4 433.487 132.647  32
   2  -8  -4 438.565 108.975  22
  -2   8   4 503.629 148.907  21
   2  -8  -4 396.835 129.449   9
   2  -8  -4 410.835 113.446   7
   2  -8  -3 4697.54 357.283  26
   2  -8  -3 3948.95 320.745  32
   2  -8  -3 4832.95 315.298  22
  -2   8   3 4442.49 350.104  21
   2  -8  -3 4537.31 336.812   9
   2  -8  -3 4560.98 312.011   7
   2  -8  -2 201.642 114.488  26
   2  -8  -2 203.745 119.811  32
   2  -8  -2 72.3191 71.5624  22
  -2   8   2 218.945 115.016  21
   2  -8  -2 152.670 114.025   9
   2  -8  -1 596.588 152.881  26
   2  -8  -1 535.304 148.422  32
   2  -8  -1 281.633 97.1746  22
   2  -8  -1 480.912 108.288  20
  -2   8   1 560.602 143.695  21
   2  -8  -1 664.547 152.323   9
   2  -8   0 17873.1 668.942  26
   2  -8   0 17954.3 677.013  32
   2  -8   0 17983.0 613.894  22
   2  -8   0 17814.1 595.402  20
  -2   8   0 17546.8 667.424  21
   2  -8   0 17000.2 662.620   9
   2  -8   1 10213.2 519.054   9
   2  -8   1 9726.71 492.031  26
   2  -8   1 9757.49 460.768  22
   2  -8   1 10081.6 510.780  32
   2  -8   1 9816.14 455.160  20
  -2   8  -1 10214.2 501.426  21
  -2   8  -1 10453.2 525.159  14
   2  -8   2-12.7810 108.954   9
   2  -8   2 96.1778 90.1751  22
   2  -8   2 213.946 113.326  32
  -2   8  -2 362.501 111.691  21
   2  -8   2 0.31267 70.5934  20
  -2   8  -2 117.195 97.1294  14
   2  -8   3 859.742 166.409   9
   2  -8   3 672.907 142.174  22
   2  -8   3 760.850 152.019  32
   2  -8   3 583.916 132.425  20
  -2   8  -3 574.636 127.889  21
  -2   8  -3 631.353 155.452  14
   2  -8   4 6491.97 399.149   9
   2  -8   4 6785.40 381.612  22
   2  -8   4 7010.04 404.743  32
  -2   8  -4 7173.12 386.861  21
   2  -8   4 7208.80 402.155  20
  -2   8  -4 6792.75 418.873  14
   2  -8   5 994.071 154.586   9
   2  -8   5 1155.74 168.000  22
   2  -8   5 1152.91 167.896  32
   2  -8   5 1255.66 181.636  20
  -2   8  -5 1135.88 143.145  21
  -2   8  -5 1256.25 187.010  14
   2  -8   6 1288.62 166.990   9
   2  -8   6 1354.40 171.365  32
   2  -8   6 1396.08 179.900  22
   2  -8   6 1190.91 144.047  23
   2  -8   6 1377.23 188.367  20
  -2   8  -6 1270.47 186.211  14
  -2   8  -7 424.902 116.301  14
   2  -8   7 240.534 79.8466  23
   2  -8   7 295.019 97.2267  22
   2  -8   7 316.750 83.9691  12
   2  -8   7 245.460 99.0868  20
   2  -8   7 357.206 101.885   9
   2  -8   8 1152.98 150.919  22
   2  -8   8 1236.75 140.142  23
   2  -8   8 1206.98 131.078  12
   2  -8   8 1144.69 158.734  20
  -2   8  -8 1258.25 172.615  14
   2  -8   9 34.0703 60.2599  23
   2  -8   9 41.4485 72.2237  22
   2  -8   9-109.169 71.4774  12
   2  -8   9 40.9497 67.7105  20
  -2   8  -9 2.26599 72.6221  14
   2  -8  10 164.588 67.1090  22
   2  -8  10 51.0677 53.5761  23
   2  -8  10 58.9891 53.8125  12
   2  -8  10 18.4555 50.4434  20
  -2   8 -10-28.3545 71.3251  14
   2  -8  11-71.5331 60.3608  22
   2  -8  11-16.2408 42.4401  23
   2  -8  11 64.8097 44.2511  12
   2  -8  11-32.0249 44.5734  20
  -2   8 -11 93.2720 56.7205  14
   2  -8  12 368.202 55.9198  22
  -2   8 -12 411.857 70.2539  14
   2  -7 -14 262.660 66.8333  24
   2  -7 -14 192.443 56.7122   7
   2  -7 -13 51.6850 47.5884  26
  -2   7  13 68.4196 48.4263  13
   2  -7 -13 117.679 72.3859  24
  -2   7  13-20.3191 54.1556  21
   2  -7 -13 12.8837 58.2123   7
   2  -7 -12 187.090 79.5436  26
  -2   7  12 134.328 72.0836  13
   2  -7 -12 203.247 85.4266  24
  -2   7  12 177.968 81.4788  21
   2  -7 -12 89.7052 73.2280   7
   2  -7 -11 52.8960 79.7362  26
  -2   7  11-77.8046 80.9837  13
   2  -7 -11 167.426 96.9263  24
  -2   7  11-1.63112 74.4009  21
   2  -7 -11-3.24112 71.2173   7
   2  -7 -10 889.218 158.907  26
  -2   7  10 731.439 135.706  13
   2  -7 -10 696.765 145.951  24
  -2   7  10 922.231 167.078  21
   2  -7 -10 667.708 146.025   7
   2  -7  -9 6099.54 391.357  24
   2  -7  -9 6177.05 381.012  26
  -2   7   9 6456.07 396.505  21
   2  -7  -9 5678.67 388.709   7
  -2   7   9 6241.61 347.889  13
   2  -7  -8 3590.51 305.000  26
   2  -7  -8 3670.13 311.235  24
  -2   7   8 3446.20 265.405  13
  -2   7   8 4031.98 325.003  21
   2  -7  -8 3800.99 323.578   7
   2  -7  -7 3.19791 78.0659  26
  -2   7   7-27.3638 65.5494  13
   2  -7  -7 102.722 71.2370  22
   2  -7  -7-59.8270 82.7693  24
  -2   7   7 31.2374 86.7105  21
   2  -7  -7 161.191 97.6705   7
   2  -7  -6 1229.44 170.923  32
   2  -7  -6 1118.96 182.164  26
  -2   7   6 1189.32 170.369  13
   2  -7  -6 1139.76 185.795  24
   2  -7  -6 1047.13 153.020  22
  -2   7   6 1171.79 200.388  21
   2  -7  -6 1005.96 152.011   9
   2  -7  -6 1387.94 205.185   7
   2  -7  -5 2068.22 231.863   7
   2  -7  -5 2340.02 234.012   9
   2  -7  -5 1950.28 218.212  32
   2  -7  -5 2209.53 243.362  24
   2  -7  -5 2085.61 235.375  26
   2  -7  -5 1656.78 192.019  22
  -2   7   5 2071.34 248.211  21
  -2   7   5 2100.85 212.662  13
   2  -7  -4 1182.55 180.393   7
   2  -7  -4 1618.45 202.993   9
  -2   7   4 1326.16 267.935  29
   2  -7  -4 1648.55 205.239  32
   2  -7  -4 1223.51 184.597  26
  -2   7   4 1115.19 241.863   2
   2  -7  -4 1504.64 200.716  24
   2  -7  -4 1709.28 192.711  22
  -2   7   4 1431.56 207.112  21
   2  -7  -4 1729.94 302.132  17
  -2   7   4 1570.50 177.660  13
   2  -7  -3 1544.60 204.996   9
   2  -7  -3 1451.18 189.294   7
  -2   7   3 1836.50 337.428  29
   2  -7  -3 1340.08 188.734  32
   2  -7  -3 1567.63 207.143  26
  -2   7   3 1247.80 267.942   2
   2  -7  -3 1835.47 198.320  22
  -2   7   3 2015.73 237.413  21
   2  -7  -3 1571.51 265.277  17
  -2   7   3 1972.01 198.420  13
   2  -7  -2-120.635 73.6866   7
   2  -7  -2-77.3054 102.370   9
  -2   7   2 388.043 141.131  29
   2  -7  -2 146.801 76.6574  32
   2  -7  -2 49.9663 69.1157  26
  -2   7   2 253.064 131.933   4
   2  -7  -2 112.936 75.5223  22
  -2   7   2 116.536 94.4832  21
   2  -7  -2 17.9787 121.212  17
   2  -7  -1 6791.71 417.581  32
  -2   7   1 7304.21 632.876  29
   2  -7  -1 6297.75 397.458  26
  -2   7   1 5728.13 522.989   4
   2  -7  -1 6631.51 373.681  22
   2  -7  -1 6602.28 521.125  17
   2  -7  -1 6527.78 362.930  20
  -2   7   1 7006.98 427.233  21
   2  -7  -1 6609.19 412.328   9
  -2   7   0 6512.27 587.380  29
   2  -7   0 5671.75 381.323  32
   2  -7   0 6094.72 385.269  26
  -2   7   0 5738.95 513.576   4
   2  -7   0 6162.40 367.020  22
   2  -7   0 5664.78 488.939  17
  -2   7   0 5956.36 395.182  21
   2  -7   0 6372.01 370.326  20
  -2   7   0 5628.03 515.167  19
   2  -7   0 6251.07 400.985   9
   2  -7   1 809.275 164.535   9
   2  -7   1 755.607 160.511  26
  -2   7  -1 974.120 262.251  29
   2  -7   1 734.501 162.984  32
   2  -7   1 984.231 164.740  22
  -2   7  -1 817.282 218.162  19
   2  -7   1 604.415 130.011  20
  -2   7  -1 719.374 161.429  21
   2  -7   1 993.135 223.346  17
   2  -7   2 42452.5 1025.92   9
   2  -7   2 41005.9 969.470  26
  -2   7  -2 42987.5 1486.18  29
   2  -7   2 41845.6 1006.49  32
   2  -7   2 42650.6 957.278  22
   2  -7   2 41648.2 1307.83  17
   2  -7   2 42218.5 966.621  20
  -2   7  -2 43151.6 1427.93  19
  -2   7  -2 42941.2 1005.87  21
  -2   7  -2 43074.7 1043.91  14
   2  -7   3 8843.25 473.641   9
   2  -7   3 8380.67 439.571  26
   2  -7   3 8678.61 441.855  22
  -2   7  -3 8597.96 655.349  29
   2  -7   3 8508.12 457.095  32
  -2   7  -3 7981.42 437.614  21
  -2   7  -3 9322.10 686.537  19
   2  -7   3 8467.21 441.025  20
   2  -7   3 8388.30 612.398  16
  -2   7  -3 8493.66 470.407  14
   2  -7   4 1344.07 193.802   9
   2  -7   4 1652.75 201.339  22
   2  -7   4 1570.35 171.697  23
   2  -7   4 1519.73 203.275  32
   2  -7   4 1318.51 186.681  20
  -2   7  -4 1621.76 204.747  21
  -2   7  -4 1575.87 213.500  14
   2  -7   5 16859.8 622.443   9
   2  -7   5 16678.8 611.241  22
   2  -7   5 16886.3 554.059  23
   2  -7   5 16563.1 618.302  32
   2  -7   5 16729.8 624.171  20
  -2   7  -5 16749.1 596.891  21
  -2   7  -5 16447.6 655.089  14
   2  -7   6 8077.62 421.884   9
   2  -7   6 7978.98 416.825  32
   2  -7   6 7974.29 426.873  22
   2  -7   6 8239.29 394.203  23
  -2   7  -6 7818.87 398.587  21
   2  -7   6 7725.52 425.154  20
  -2   7  -6 8400.50 467.177  14
   2  -7   7 5269.24 327.904   9
   2  -7   7 5006.41 316.119  32
  -2   7  -7 4959.70 286.928  11
   2  -7   7 5510.34 352.717  20
  -2   7  -7 5411.99 374.576  14
   2  -7   7 5446.73 351.606  22
   2  -7   7 5475.42 321.569  23
  -2   7  -8 33.4504 46.0256  11
   2  -7   8-15.7093 73.2027  20
  -2   7  -8-25.8978 100.550  14
   2  -7   8-45.5879 80.6624  22
   2  -7   8 72.8773 70.1391  23
  -2   7  -9 1335.59 148.606  11
   2  -7   9 1444.01 173.526  20
  -2   7  -9 1462.23 197.648  14
   2  -7   9 1299.96 174.145  22
   2  -7   9 1309.35 160.413  23
   2  -7  10 283.871 88.6784  20
  -2   7 -10 260.465 105.261  14
   2  -7  10 411.902 112.276  22
   2  -7  10 303.209 93.2290  23
   2  -7  11 412.175 95.4080  12
   2  -7  11 570.780 104.112  20
  -2   7 -11 448.784 112.598  14
   2  -7  11 444.811 98.2658  23
   2  -7  11 512.378 102.439  22
   2  -7  12-54.4704 57.8285  12
  -2   7 -12 75.6512 70.0606  14
   2  -7  12 55.6904 55.2210  22
   2  -7  12 10.9174 52.3176  23
   2  -7  13 389.724 72.9343  23
   2  -7  13 369.086 65.0382  22
  -2   7 -13 345.312 74.3178  14
   2  -7  13 367.705 71.5540  12
   2  -6 -15 122.591 61.6002  24
  -2   6  15 136.461 48.8889  13
   2  -6 -14 1057.82 113.172  26
  -2   6  14 1081.04 125.815  13
   2  -6 -14 969.953 135.468  24
  -2   6  14 905.691 113.108  21
   2  -6 -14 1232.52 132.606   7
   2  -6 -13 185.311 70.0295  26
  -2   6  13 259.654 94.7193  13
   2  -6 -13 159.505 91.4541  24
  -2   6  13 259.155 81.4278  21
   2  -6 -13 237.118 85.2802   7
   2  -6 -12 1614.49 188.122  26
   2  -6 -12 1752.35 209.730  24
  -2   6  12 1667.86 185.829  13
  -2   6  12 1427.91 181.619  21
   2  -6 -12 1514.30 193.953   7
   2  -6 -11 900.277 160.611  26
  -2   6  11 1090.10 162.074  13
   2  -6 -11 1096.02 178.157  24
  -2   6  11 1228.93 172.553  21
   2  -6 -11 1188.12 186.275   7
   2  -6 -10 2767.92 266.941  26
   2  -6 -10 3008.76 285.822  24
  -2   6  10 3116.50 264.574  13
  -2   6  10 3353.16 289.618  21
   2  -6 -10 3172.62 298.795   7
   2  -6  -9 17612.2 659.203  24
   2  -6  -9 17754.7 657.198  26
  -2   6   9 18023.0 617.567  13
   2  -6  -9 16721.9 550.597  22
  -2   6   9 17385.3 649.036  21
   2  -6  -9 17365.0 687.252   7
   2  -6  -8 5329.50 316.325  22
  -2   6   8 5798.54 355.842  13
  -2   6   8 5696.49 379.806  21
   2  -6  -8 5836.10 382.451  26
   2  -6  -8 5614.63 377.338  24
  -2   6   7 996.828 245.055   2
   2  -6  -7 1212.64 181.868  32
  -2   6   7 1091.72 231.966  31
   2  -6  -7 1153.12 185.264  26
  -2   6   7 1330.88 174.548  13
   2  -6  -7 1118.62 156.212  22
   2  -6  -7 1204.99 186.446  24
  -2   6   7 1076.73 177.172  21
   2  -6  -7 1252.47 259.575  17
   2  -6  -6 1621.28 188.145   9
  -2   6   6 1558.51 287.915   2
   2  -6  -6 1829.69 211.722  32
  -2   6   6 2113.31 333.853  31
  -2   6   6 1981.63 339.717  29
   2  -6  -6 1824.08 214.374  24
   2  -6  -6 1980.55 229.556  26
  -2   6   6 1738.89 193.811  13
   2  -6  -6 1914.28 201.243  22
  -2   6   6 1717.92 212.598  21
   2  -6  -6 2084.74 312.283  17
   2  -6  -5 1748.19 201.284   9
  -2   6   5 927.303 242.212   2
  -2   6   5 1533.35 298.196  29
  -2   6   5 1023.75 222.391  31
   2  -6  -5 1027.03 159.343  32
   2  -6  -5 1454.46 190.220  26
  -2   6   5 1504.13 179.984  13
   2  -6  -5 1422.80 167.611  22
   2  -6  -5 1262.69 174.950  24
  -2   6   5 1327.12 190.437  21
   2  -6  -5 1469.25 253.305  17
  -2   6   4 577.635 181.736   2
  -2   6   4 642.872 201.709  29
   2  -6  -4 563.491 124.995  32
   2  -6  -4 425.447 108.624  26
  -2   6   4 463.752 103.465  13
   2  -6  -4 501.992 99.6143  22
   2  -6  -4 272.808 99.0073  24
  -2   6   4 654.763 144.477  21
  -2   6   3 12395.4 740.778   2
   2  -6  -3 13346.4 542.935  32
  -2   6   3 12341.3 765.157  29
   2  -6  -3 13018.3 522.550  24
   2  -6  -3 13032.2 525.732  26
   2  -6  -3 13353.4 494.105  22
  -2   6   3 13910.6 559.526  21
  -2   6   3 12542.6 475.677  13
   2  -6  -3 13939.3 700.355  17
  -2   6   2 979.393 224.938   2
  -2   6   2 984.096 238.659  29
   2  -6  -2 961.626 156.908  32
   2  -6  -2 904.235 142.821  26
  -2   6   2 812.006 137.137  13
   2  -6  -2 828.698 132.823  22
   2  -6  -2 586.138 123.953  24
  -2   6   2 951.050 158.885  21
   2  -6  -2 1026.92 196.820  17
   2  -6  -1 631.335 124.477   9
   2  -6  -1 645.050 142.105  30
  -2   6   1 775.160 205.060  29
   2  -6  -1 735.070 131.917  32
   2  -6  -1 612.209 123.361  26
  -2   6   1 498.389 175.277   2
   2  -6  -1 1304.36 158.844  22
  -2   6   1 699.149 137.665  21
   2  -6  -1 620.514 113.318  20
  -2   6   1 753.752 194.717  19
   2  -6  -1 456.577 147.381  17
   2  -6   0 11227.1 527.003  30
  -2   6   0 11655.1 713.399  29
   2  -6   0 11469.9 502.603  32
   2  -6   0 11148.8 479.511  26
  -2   6   0 11496.5 665.173   4
  -2   6   0 11963.4 662.227   2
   2  -6   0 11929.9 473.144  22
  -2   6   0 11806.8 513.777  21
   2  -6   0 10837.3 608.895  17
  -2   6   0 11216.9 655.004  19
   2  -6   0 12553.0 487.509  20
   2  -6   0 11624.0 514.359   9
   2  -6   1 240.122 96.5994   9
   2  -6   1 161.357 92.9331  30
  -2   6  -1 114.278 121.791  29
   2  -6   1 68.2272 92.5649  32
   2  -6   1 284.963 86.2205  26
  -2   6  -1 172.986 115.454   4
   2  -6   1 288.839 92.1444  22
  -2   6  -1 148.164 74.6227  21
  -2   6  -1 153.896 147.918  19
   2  -6   1 362.666 90.5643  20
   2  -6   1 150.919 127.569  16
   2  -6   2 11.4950 68.5486   9
  -2   6  -2-60.9514 93.0085  29
   2  -6   2 289.954 99.4774  30
   2  -6   2 117.439 65.8271  32
   2  -6   2 335.529 106.483  26
  -2   6  -2 42.3051 119.941   4
   2  -6   2 146.647 82.1964  22
  -2   6  -2-15.3938 90.7618  21
   2  -6   2 89.4536 92.6652  20
  -2   6  -2-25.8962 126.318  19
   2  -6   2-230.037 128.679  16
   2  -6   3 5705.49 362.546   9
   2  -6   3 5236.02 344.122  32
   2  -6   3 4861.60 370.310  30
  -2   6  -3 5170.87 476.999  29
   2  -6   3 5325.28 328.674  26
   2  -6   3 5157.53 330.521  22
   2  -6   3 5484.63 305.759  23
   2  -6   3 5357.66 338.990  20
  -2   6  -3 4867.97 454.750  19
  -2   6  -3 5095.35 340.193  21
   2  -6   3 5882.46 481.714  16
  -2   6  -3 5384.71 355.166  14
   2  -6   4 947.165 155.858   9
  -2   6  -4 430.925 94.3054  11
  -2   6  -4 754.052 214.501  29
   2  -6   4 960.595 180.889  30
   2  -6   4 818.589 139.740  32
   2  -6   4 861.834 145.837  22
   2  -6   4 1005.52 136.136  23
  -2   6  -4 893.160 218.027  19
  -2   6  -4 816.346 139.770  21
   2  -6   4 850.290 145.637  20
  -2   6  -4 790.324 154.349  14
   2  -6   4 905.096 213.080  16
   2  -6   5 11991.8 511.976   9
  -2   6  -5 11780.7 452.810  11
  -2   6  -5 11868.5 723.452  29
   2  -6   5 11312.0 497.155  32
   2  -6   5 11666.5 499.020  22
   2  -6   5 12934.4 489.443  23
  -2   6  -5 11640.7 732.638  19
   2  -6   5 12269.6 517.735  20
  -2   6  -5 11584.5 502.891  21
   2  -6   5 13399.2 748.951  16
  -2   6  -5 12848.7 554.655  14
   2  -6   6 459.119 117.833   9
  -2   6  -6 739.569 124.061  11
   2  -6   6 874.818 144.004  32
   2  -6   6 551.178 126.491  22
   2  -6   6 852.414 141.019  23
   2  -6   6 668.254 134.942  20
  -2   6  -6 1032.34 230.674  19
  -2   6  -6 764.434 129.716  21
  -2   6  -6 668.441 148.360  14
   2  -6   6 925.076 212.282  16
   2  -6   7 17231.8 588.056   9
   2  -6   7 16914.8 573.597  32
  -2   6  -7 16632.1 557.929  11
   2  -6   7 17691.2 628.323  20
  -2   6  -7 19103.0 958.976  19
   2  -6   7 16295.7 858.724  16
  -2   6  -7 18178.5 667.811  14
  -2   6  -7 17935.6 601.072  21
   2  -6   7 17461.7 592.293  23
   2  -6   7 17568.5 618.628  22
  -2   6  -8 7481.00 380.352  11
   2  -6   8 6829.80 393.750  20
  -2   6  -8 8084.03 454.151  14
   2  -6   8 7092.90 399.072  22
  -2   6  -8 7276.82 373.263  21
   2  -6   8 7407.00 391.092  23
  -2   6  -9 8585.35 404.520  11
   2  -6   9 8902.81 438.821  22
   2  -6   9 8630.10 420.626  23
   2  -6   9 8828.30 434.926  20
  -2   6  -9 9415.58 486.167  14
   2  -6  10 2694.23 207.539  27
  -2   6 -10 2585.52 218.228  11
   2  -6  10 2672.98 235.897  23
   2  -6  10 2663.77 240.904  22
   2  -6  10 2519.74 230.517  20
  -2   6 -10 2851.92 268.823  14
   2  -6  11 495.946 97.6665  27
  -2   6 -11 416.624 99.4718  11
   2  -6  11 368.709 93.7844  20
  -2   6 -11 436.808 119.359  14
   2  -6  11 501.182 114.169  22
   2  -6  11 493.312 114.735  23
   2  -6  12 2013.04 162.859  27
   2  -6  12 2286.05 181.664  20
  -2   6 -12 2057.60 211.441  14
   2  -6  12 2223.55 198.310  22
   2  -6  12 2017.73 188.522  23
   2  -6  13 218.327 73.1494  22
   2  -6  13 244.185 80.6883  23
   2  -6  13 219.522 53.1143  27
  -2   6 -13 181.408 89.3898  14
   2  -6  14 74.9556 46.1222  22
   2  -6  14 11.5300 47.0611  23
   2  -6  14 63.7858 53.7183  12
   2  -6  14 19.0411 36.7765  27
  -2   6 -14 128.824 70.2727  14
   2  -6  15 301.069 55.1857  23
  -2   6 -15 272.414 61.3019  14
   2  -6  15 244.319 53.0311  12
   2  -5 -16-39.9450 48.8205  24
  -2   5  16 123.567 49.9253  13
   2  -5 -15 795.356 118.935  24
  -2   5  15 771.412 111.098  13
   2  -5 -14 22.9711 56.4017  26
   2  -5 -14 28.5226 62.1774  25
  -2   5  14 91.4706 69.4700  13
   2  -5 -14 40.0579 75.2926  24
  -2   5  14 182.484 71.6597  21
   2  -5 -14 98.3533 65.2424   7
   2  -5 -13 412.238 117.289  25
   2  -5 -13 354.762 109.137  26
  -2   5  13 298.071 109.606  13
   2  -5 -13 318.496 124.027  24
  -2   5  13 222.249 87.6552  21
   2  -5 -13 329.685 96.5381   7
   2  -5 -12 15643.3 574.632  26
   2  -5 -12 14947.6 542.201  25
   2  -5 -12 15282.1 590.656  24
  -2   5  12 15111.1 557.684  13
   2  -5 -12 14519.5 477.003  22
  -2   5  12 15853.1 558.076  21
   2  -5 -12 14832.5 582.937   7
   2  -5 -11 3289.52 275.993  25
   2  -5 -11 3323.54 296.655  24
   2  -5 -11 3370.09 286.262  26
  -2   5  11 3415.79 285.199  13
   2  -5 -11 3083.60 240.851  22
  -2   5  11 3323.31 274.764  21
   2  -5 -11 3295.03 296.659   7
  -2   5  10 2095.40 230.133  13
  -2   5  10 2154.82 231.910  21
   2  -5 -10 1929.70 222.186  26
   2  -5 -10 1855.80 230.431  24
   2  -5 -10 2010.45 219.055  25
  -2   5   9 3302.06 410.113  31
   2  -5  -9 3002.25 349.015  30
  -2   5   9 2672.07 249.983  13
   2  -5  -9 2451.92 241.405  25
   2  -5  -9 2657.51 262.071  26
   2  -5  -9 2684.64 264.935  24
  -2   5   9 2133.28 396.801   2
   2  -5  -9 2964.16 368.684  17
  -2   5   8 9004.85 641.995  31
   2  -5  -8 7548.31 522.208  30
   2  -5  -8 8241.72 416.366  25
   2  -5  -8 8402.01 442.137  26
   2  -5  -8 8079.33 435.241  24
  -2   5   8 8267.81 419.681  13
   2  -5  -8 8659.47 608.809  17
  -2   5   8 8477.11 690.128   2
  -2   5   7 263.162 152.584   2
   2  -5  -7 414.409 105.585  32
   2  -5  -7 79.6278 112.908  30
  -2   5   7 208.831 144.683  31
   2  -5  -7 294.059 95.4809  25
   2  -5  -7 225.214 87.8378  26
  -2   5   7 417.999 99.0397  13
   2  -5  -7 273.669 104.419  24
   2  -5  -7 316.155 92.9083  22
  -2   5   7 254.483 98.8556  21
   2  -5  -7 337.844 134.684  17
  -2   5   6 298.500 149.002   2
  -2   5   6 745.669 202.381  31
  -2   5   6 523.796 177.081  29
   2  -5  -6 644.529 128.565  32
   2  -5  -6 383.165 124.143  30
   2  -5  -6 340.314 107.962  26
  -2   5   6 407.299 101.106  13
   2  -5  -6 419.333 95.5900  22
   2  -5  -6 682.422 129.513  24
  -2   5   6 215.385 101.002  21
   2  -5  -6 440.546 151.763  17
  -2   5   5 77.4690 132.239   2
  -2   5   5 150.793 108.808  31
  -2   5   5 235.277 147.484  29
   2  -5  -5-10.4597 77.2027  30
   2  -5  -5 249.171 93.1136  26
  -2   5   5 235.632 89.8052  13
   2  -5  -5 54.6435 67.2477  24
  -2   5   5 233.667 85.3093  21
   2  -5  -5 160.513 106.879  17
   2  -5  -4 57597.8 1189.80  30
  -2   5   4 57543.6 1519.95  29
  -2   5   4 59400.7 1424.62  31
   2  -5  -4 59930.8 1345.16  17
  -2   5   4 57208.7 1487.29   2
  -2   5   3 31566.4 1092.51  29
  -2   5   3 33657.2 1040.07  31
   2  -5  -3 32503.7 864.450  30
   2  -5  -3 33136.3 976.291  17
  -2   5   3 31515.4 1055.21   2
   2  -5  -2 42344.7 1081.33  17
  -2   5   2 43739.9 1260.62  29
   2  -5  -2 45019.1 993.408  30
  -2   5   2 43629.3 1181.41   2
  -2   5   1 38996.8 1078.46  19
   2  -5  -1 38098.0 1014.68  17
  -2   5   1 37699.9 1147.12  29
   2  -5  -1 39000.4 916.593  30
  -2   5   1 39921.1 1092.16   2
  -2   5   0 24803.8 927.676  29
   2  -5   0 24502.9 726.990  30
  -2   5   0 24967.8 881.439  19
   2  -5   0 24518.6 821.339  16
  -2   5   0 25021.0 836.012   2
   2  -5   1 40796.0 947.216  30
  -2   5  -1 40526.1 1158.06  29
  -2   5  -1 40684.6 1132.12  19
   2  -5   1 41144.1 1082.83  16
  -2   5  -1 42004.1 1049.41   2
  -2   5  -1 41594.3 1141.74   4
   2  -5   2 5668.71 367.423  30
  -2   5  -2 5176.82 429.373  29
  -2   5  -2 5704.35 446.548  19
   2  -5   2 5601.81 413.984  16
  -2   5  -2 5698.85 421.271   4
  -2   5  -2 5431.05 378.696   2
   2  -5   3 316.854 104.457  30
  -2   5  -3 246.939 116.235  29
  -2   5  -3 305.607 132.125  19
   2  -5   3 207.488 106.949  16
  -2   5  -3 120.350 84.5816   4
   2  -5   4 140.525 108.348  30
  -2   5  -4-26.2105 129.457  29
  -2   5  -4 13.6281 90.1499   4
  -2   5  -4 34.5440 89.5823  19
   2  -5   4-209.069 117.208  16
  -2   5  -5 26502.9 670.811  11
  -2   5  -5 26992.5 949.949  29
   2  -5   5 27955.6 725.474  22
   2  -5   5 28932.3 702.441  23
  -2   5  -5 26015.4 984.048  19
   2  -5   5 27176.1 729.384  20
  -2   5  -5 27006.6 728.098  21
   2  -5   5 26638.7 971.669  16
  -2   5  -5 29304.9 771.124  14
   2  -5   6 254.000 76.7588   9
   2  -5   6 221.347 87.0149  32
  -2   5  -6 169.000 78.8920  11
   2  -5   6 50.7302 65.1400  20
  -2   5  -6-194.662 131.935  19
  -2   5  -6 375.804 105.300  21
  -2   5  -6 529.668 126.155  14
   2  -5   6 71.7626 113.573  16
   2  -5   6 33.3781 61.1612  22
   2  -5   6 188.915 80.2539  23
  -2   5  -7 1953.35 198.749  11
   2  -5   7 1823.43 200.354  20
  -2   5  -7 1714.95 274.667  19
   2  -5   7 1663.45 278.805  16
  -2   5  -7 2137.00 227.061  14
   2  -5   7 1997.55 206.898  23
   2  -5   7 1875.66 199.264  22
  -2   5  -7 2003.34 203.916  21
  -2   5  -8 3056.48 248.978  11
   2  -5   8 2829.41 249.226  23
  -2   5  -8 2974.87 245.374  21
   2  -5   8 2515.62 238.958  22
   2  -5   8 2886.43 253.242  20
  -2   5  -8 3225.51 379.396  19
   2  -5   8 3177.89 393.770  16
  -2   5  -8 2909.20 268.508  14
   2  -5   9 42799.1 870.224  27
  -2   5  -9 43286.3 923.310  11
   2  -5   9 43775.0 956.525  22
  -2   5  -9 42296.6 894.196  21
   2  -5   9 41992.6 923.666  23
   2  -5   9 43411.0 946.396  20
  -2   5  -9 44136.2 1019.23  14
   2  -5  10 99.9217 70.7525  27
  -2   5 -10 131.848 81.5933  11
   2  -5  10 3.31960 80.4208  22
   2  -5  10 89.3632 88.0121  23
   2  -5  10-18.4569 76.4482  20
  -2   5 -10-4.52305 78.6182  14
   2  -5  11 6244.70 337.969  27
  -2   5 -11 6050.48 347.009  11
   2  -5  11 7078.71 377.815  22
   2  -5  11 6451.12 364.700  23
   2  -5  11 6098.01 335.374  20
  -2   5 -11 6742.22 404.214  14
   2  -5  12 41.1439 67.0504  27
  -2   5 -12 0.26255 66.9634  11
   2  -5  12 124.977 60.6725  20
   2  -5  12 82.5338 69.2247  22
   2  -5  12 28.8374 69.5793  23
  -2   5 -12 24.9551 73.3589  14
   2  -5  13 4454.81 269.822  22
   2  -5  13 4813.58 288.891  23
   2  -5  13 4339.13 259.262  27
  -2   5 -13 4437.32 305.000  14
   2  -5  14 454.868 96.4225  23
   2  -5  14 400.068 83.7670  22
   2  -5  14 366.608 85.2013  27
  -2   5 -14 364.326 104.341  14
   2  -5  15-41.2695 54.7857  22
   2  -5  15-4.99477 52.5473  23
  -2   5 -15 24.1627 60.1413  14
   2  -5  15-78.0191 60.3225  27
   2  -5  16 520.375 69.6946  12
  -2   5 -16 551.034 79.0395  14
  -2   5 -16 616.541 81.8773  10
   2  -4 -16 541.803 95.6024  24
  -2   4  16 649.185 98.0504  13
   2  -4 -16 464.524 80.9633  25
   2  -4 -15 864.230 135.999  24
  -2   4  15 822.584 130.194  13
   2  -4 -15 799.308 123.917  25
   2  -4 -15 702.217 101.417  26
   2  -4 -14 186.071 98.1305  24
  -2   4  14 247.654 98.5132  13
   2  -4 -14 326.005 103.370  25
   2  -4 -14 312.785 95.4317  26
   2  -4 -13 1011.43 152.911  25
   2  -4 -13 1156.75 165.614  26
  -2   4  13 944.761 155.581  13
   2  -4 -13 1009.12 169.964  24
  -2   4  13 894.548 138.625  21
   2  -4 -13 883.521 145.831   7
   2  -4 -12 10.7259 92.4486  24
  -2   4  12 89.4326 90.7041  13
   2  -4 -12-79.5467 102.439  25
   2  -4 -12 74.7080 85.2215  26
   2  -4 -11 250.048 109.999  24
  -2   4  11 249.508 102.906  13
   2  -4 -11 44.3677 81.7776  25
   2  -4 -11 85.8845 64.3402  26
  -2   4  10 5644.86 606.789   2
  -2   4  10 5487.86 511.647  31
   2  -4 -10 5618.56 502.523  30
   2  -4 -10 6059.11 359.135  25
   2  -4 -10 6057.91 379.896  26
  -2   4  10 6279.64 372.220  13
   2  -4 -10 5491.11 364.665  24
   2  -4 -10 6033.04 501.076  18
   2  -4 -10 6781.24 555.095  17
  -2   4   9 1592.82 310.194   2
   2  -4  -9 1687.13 263.021  30
  -2   4   9 2278.16 318.821  31
   2  -4  -9 1598.26 186.788  25
   2  -4  -9 1926.03 213.243  26
  -2   4   9 2104.54 217.028  13
   2  -4  -9 1810.33 211.711  24
   2  -4  -9 2318.86 299.419  18
   2  -4  -9 1598.59 283.626  17
  -2   4   8 12605.3 797.351   2
  -2   4   8 12045.8 706.033  31
   2  -4  -8 13221.0 673.132  30
   2  -4  -8 12319.9 478.783  25
   2  -4  -8 12599.2 513.445  26
  -2   4   8 13316.1 506.768  13
   2  -4  -8 12030.8 502.886  24
   2  -4  -8 12714.8 636.713  18
   2  -4  -8 13159.8 698.824  17
  -2   4   7 466.703 193.848   2
  -2   4   7 354.381 155.760  31
   2  -4  -7 546.213 107.690  26
   2  -4  -7 432.549 106.091  24
   2  -4  -7 468.383 145.514  18
  -2   4   7 348.376 94.7595  13
   2  -4  -7 214.002 120.086  17
  -2   4   6 3245.26 368.318   2
   2  -4  -6 3263.71 289.006  18
   2  -4  -6 3880.76 353.278  17
  -2   4   6 3168.70 348.881  29
  -2   4   6 3211.96 334.592  31
   2  -4  -6 3520.70 312.876  30
  -2   4   5 22018.3 893.192   2
   2  -4  -5 22759.0 703.036  18
   2  -4  -5 21724.6 764.855  17
   2  -4  -5 21380.9 722.088  30
  -2   4   5 21932.6 833.951  31
  -2   4   5 20388.4 846.177  29
  -2   4   4 56467.5 1344.14   2
   2  -4  -4 58079.8 1058.81  18
   2  -4  -4 55732.7 1174.03  17
  -2   4   4 55956.8 1348.63  29
  -2   4   4 58387.9 1295.54  31
   2  -4  -4 57034.4 1125.27  30
   2  -4  -3 98691.1 1321.10  18
   2  -4  -3 95722.3 1488.03  17
  -2   4   3 99115.1 1677.82   2
   2  -4  -3 98103.9 1412.32  30
  -2   4   3 94370.1 1704.50  29
  -2   4   3 101374. 1659.91  31
   2  -4  -2 2198.17 194.900  18
   2  -4  -2 1947.81 216.460  17
  -2   4   2 2293.11 250.844   2
  -2   4   2 2863.19 286.613  31
   2  -4  -2 2279.96 219.636  30
  -2   4   2 2119.17 263.013  29
  -2   4   1 17853.0 641.373   2
   2  -4  -1 17739.9 532.707  18
   2  -4  -1 17946.6 620.738  17
  -2   4   1 17114.6 647.105  19
   2  -4  -1 17003.5 605.358  16
  -2   4   1 16995.6 693.841  29
   2  -4  -1 18553.3 590.543  30
  -2   4   0 34803.7 852.285   2
  -2   4   0 31316.5 877.993  19
   2  -4   0 33449.2 722.710  18
   2  -4   0 32547.4 836.412  16
  -2   4   0 31300.3 915.198  29
   2  -4   0 32282.5 776.601  30
  -2   4  -1 31307.3 779.561   2
  -2   4  -1 31627.2 905.941   4
  -2   4  -1 30030.8 874.882  19
   2  -4   1 31832.6 706.930  18
   2  -4   1 30073.2 824.793  16
   2  -4   1 30522.8 758.217  30
  -2   4  -1 30472.7 890.430  29
  -2   4  -2 6244.72 344.778   2
  -2   4  -2 5964.04 394.030   4
   2  -4   2 5673.79 310.144  18
  -2   4  -2 5828.53 398.416  19
   2  -4   2 5732.59 376.505  16
   2  -4   2 5666.85 343.887  30
  -2   4  -2 6022.66 399.816  29
   2  -4   3 6167.71 323.411   1
  -2   4  -3 6823.99 420.376   4
  -2   4  -3 5988.39 408.518  19
   2  -4   3 6112.74 402.621  16
  -2   4  -3 5934.82 403.075  29
  -2   4  -4 73706.8 1369.01   4
  -2   4  -4 72778.8 1372.35  29
  -2   4  -4 71710.8 1427.65  19
   2  -4   4 68753.1 1379.44  16
  -2   4  -5 440.159 105.175   4
  -2   4  -5 504.066 129.830  29
  -2   4  -5 584.591 156.242  19
   2  -4   5 407.720 137.709  16
  -2   4  -5 401.768 132.506  28
  -2   4  -6 50843.5 1154.20   4
  -2   4  -6 49873.9 1146.72  29
  -2   4  -6 49947.7 1247.01  28
  -2   4  -6 50835.0 1268.96  19
   2  -4   6 48237.2 1250.80  16
  -2   4  -7 1591.89 247.064  28
  -2   4  -7 1345.29 158.012  11
   2  -4   7 1635.10 177.885  23
   2  -4   7 1693.37 181.296  22
   2  -4   7 1893.91 188.543  20
  -2   4  -7 1774.85 247.635  19
  -2   4  -7 1379.34 169.444  14
   2  -4   7 1464.52 247.676  16
  -2   4  -8 1144.47 217.719  28
  -2   4  -8 969.301 143.963  11
   2  -4   8 1115.18 148.215  23
   2  -4   8 1037.58 151.630  22
  -2   4  -8 1100.20 214.111  19
   2  -4   8 980.067 144.218  20
  -2   4  -8 981.123 142.279  21
   2  -4   8 917.124 222.148  16
  -2   4  -8 1257.66 166.880  14
  -2   4  -9 50022.1 1411.55  28
  -2   4  -9 47559.4 960.114  11
   2  -4   9 49617.3 975.220  22
   2  -4   9 47977.0 968.441  23
  -2   4  -9 46706.4 933.307  21
   2  -4   9 47836.7 947.033  20
  -2   4  -9 47669.5 1333.70  19
   2  -4   9 48507.7 1438.61  16
  -2   4  -9 47962.5 1020.45  14
   2  -4  10 1466.32 187.374  27
  -2   4 -10 1620.73 191.543  11
   2  -4  10 1700.01 195.935  22
   2  -4  10 1536.17 191.848  23
  -2   4 -10 1584.89 179.941  21
   2  -4  10 1508.48 173.758  20
   2  -4  10 1938.41 332.175  16
  -2   4 -10 1596.14 206.637  14
   2  -4  11 5915.23 342.417  27
  -2   4 -11 5749.66 349.989  11
   2  -4  11 6295.36 363.734  23
   2  -4  11 5472.94 332.519  22
  -2   4 -11 5684.07 323.022  21
   2  -4  11 5400.18 312.466  20
  -2   4 -11 5352.16 360.164  14
   2  -4  12 3075.90 248.553  22
   2  -4  12 3016.78 254.265  23
  -2   4 -12 3128.55 260.584  11
  -2   4 -12 3299.73 287.213  14
   2  -4  12 3187.91 258.042  27
  -2   4 -13 95.1182 77.1900  14
   2  -4  13 37.7128 80.6634  27
   2  -4  13 79.4651 68.5912  23
   2  -4  13 38.8665 60.4236  22
  -2   4 -14 1236.44 176.173  14
   2  -4  14 1513.12 170.450  27
   2  -4  14 1429.73 163.351  23
   2  -4  14 1385.45 152.990  22
  -2   4 -15 113.145 84.9481  14
   2  -4  15 127.699 71.3032  27
   2  -4  15 79.6494 57.6526  23
   2  -4  15 112.252 53.5920  22
   2  -4  16 158.188 62.6743  27
   2  -4  16 84.3413 40.9268  23
  -2   4 -16 124.733 65.8529  14
   2  -4  16 145.618 51.1726   8
  -2   4 -16 75.2755 60.4992  10
  -2   4 -17 139.746 51.5989  14
  -2   4 -17 160.708 52.7281  10
   2  -3 -17 324.987 67.2908  25
  -2   3  17 222.858 57.5489  13
   2  -3 -17 285.838 63.4881  24
   2  -3 -16-58.0048 66.5957  25
  -2   3  16 6.11403 56.6715  13
   2  -3 -16-28.2670 58.4442  24
   2  -3 -15 2396.62 189.007  26
   2  -3 -15 2295.67 206.220  25
  -2   3  15 2322.78 205.852  13
   2  -3 -15 2217.69 213.835  24
   2  -3 -14 820.574 147.377  25
   2  -3 -14 649.089 126.029  26
  -2   3  14 905.888 159.546  13
   2  -3 -14 964.294 166.208  24
   2  -3 -13 7811.57 405.991  25
   2  -3 -13 8118.28 417.314  26
  -2   3  13 8790.69 434.127  13
   2  -3 -13 7773.35 429.621  24
   2  -3 -12 44.7278 98.3865  24
  -2   3  12-47.5767 93.6678  13
   2  -3 -12 94.8514 87.9953  26
   2  -3 -12 13.2626 72.0819  25
  -2   3  11 321.391 156.815   2
  -2   3  11 121.025 128.977  31
   2  -3 -11 403.728 107.595  26
   2  -3 -11 285.512 90.6676  25
  -2   3  11 94.6224 72.3413  13
   2  -3 -11 180.450 94.6318  24
   2  -3 -11 207.257 176.268  18
  -2   3  10 996.845 274.378   2
   2  -3 -10 613.344 168.788  30
  -2   3  10 322.681 146.452  31
   2  -3 -10 603.863 126.462  25
   2  -3 -10 689.580 134.424  26
  -2   3  10 619.116 126.466  13
   2  -3 -10 733.898 133.941  24
   2  -3 -10 549.566 169.992  18
   2  -3 -10 1170.24 228.067  17
  -2   3   9 3160.07 415.259   2
  -2   3   9 3230.23 379.321  31
   2  -3  -9 3881.66 391.651  30
   2  -3  -9 3024.51 245.724  25
   2  -3  -9 3145.16 260.651  26
  -2   3   9 3421.11 259.947  13
   2  -3  -9 3080.44 263.310  24
   2  -3  -9 3256.12 346.892  18
   2  -3  -9 2810.90 340.269  17
  -2   3   8 25403.9 1075.38   2
  -2   3   8 26245.3 966.860  31
   2  -3  -8 25333.3 907.565  30
   2  -3  -8 25450.1 687.481  26
   2  -3  -8 23745.8 671.607  24
   2  -3  -8 25935.3 894.977  18
  -2   3   8 25836.2 671.117  13
   2  -3  -8 25306.1 908.409  17
  -2   3   7 876.440 222.134   2
   2  -3  -7 763.588 160.599  18
   2  -3  -7 588.477 155.240  17
  -2   3   7 600.439 159.423  31
   2  -3  -7 746.794 158.029  30
  -2   3   6 802.911 191.292   2
   2  -3  -6 780.041 147.697  18
   2  -3  -6 902.786 155.073  17
  -2   3   6 973.021 184.499  31
   2  -3  -6 731.453 153.564  30
  -2   3   5 9170.23 533.815   2
   2  -3  -5 9961.64 458.728  18
   2  -3  -5 9813.37 470.791  17
  -2   3   5 9208.85 501.251  31
   2  -3  -5 9634.43 467.003  30
  -2   3   5 8882.13 511.168  29
  -2   3   4 25545.9 830.087   2
   2  -3  -4 27058.8 700.952  18
   2  -3  -4 26428.7 721.981  17
   2  -3  -4 26601.6 729.249  30
  -2   3   4 27266.6 815.161  31
  -2   3   4 27135.6 850.519  29
   2  -3  -3 27309.9 675.257  18
   2  -3  -3 28958.5 725.716  17
  -2   3   3 27998.8 803.825   2
   2  -3  -3 28095.4 711.411  30
  -2   3   3 28272.7 800.834  31
  -2   3   3 27916.0 836.500  29
   2  -3  -2 14541.7 476.025  18
   2  -3  -2 14901.6 508.636  17
  -2   3   2 15378.3 558.028   2
  -2   3   2 15242.9 570.931  31
   2  -3  -2 15136.1 503.661  30
  -2   3   2 14550.3 593.067  29
  -2   3   1 60000.7 1017.87   2
   2  -3  -1 59885.3 927.633  18
  -2   3   1 62027.0 1091.97  19
   2  -3  -1 62836.3 1013.28  16
   2  -3  -1 59857.2 982.032  30
  -2   3   1 59006.1 1143.84  29
  -2   3   0 965.120 127.895   2
   2  -3   0 820.899 118.086  18
  -2   3   0 1197.69 167.785  19
   2  -3   0 1405.92 165.722  16
   2  -3   0 899.466 130.741  30
  -2   3   0 769.170 144.689  29
  -2   3  -1 610.348 129.505   4
  -2   3  -1 420.975 85.9926   2
   2  -3   1 557.799 103.564  18
  -2   3  -1 438.018 122.156  19
   2  -3   1 625.942 117.349  16
   2  -3   1 522.589 106.356  30
  -2   3  -1 553.966 120.345  29
  -2   3  -2 35679.5 860.212   4
  -2   3  -2 37005.0 675.557   2
  -2   3  -2 37172.8 877.578  19
   2  -3   2 36110.7 822.561  16
  -2   3  -2 35894.3 833.527  29
   2  -3   3 1225.72 120.201   1
  -2   3  -3 1427.75 182.312   4
  -2   3  -3 1362.52 179.348  19
   2  -3   3 1452.41 185.697  16
  -2   3  -3 1260.52 166.049  29
  -2   3  -4 99.1302 72.0682   4
   2  -3   4 286.516 74.4571   1
  -2   3  -4 161.104 85.8500  29
  -2   3  -4 13.1121 67.2604  19
  -2   3  -5 846.539 157.226   4
  -2   3  -5 1287.93 166.653  29
  -2   3  -5 713.662 146.791  19
   2  -3   5 884.213 171.129  16
  -2   3  -5 759.529 153.768  28
  -2   3  -6 150472. 1674.75  29
  -2   3  -6 147917. 1929.18  19
   2  -3   6 146326. 2020.68  16
  -2   3  -6 146847. 1947.32  28
   2  -3   7 46184.5 1209.19  16
  -2   3  -7 47990.6 1130.95  19
  -2   3  -7 49413.6 1121.91   4
  -2   3  -7 45619.9 1148.18  28
   2  -3   8 1945.54 278.667  16
  -2   3  -8 1697.41 253.225  28
  -2   3  -8 2015.09 244.860  19
  -2   3  -8 1890.13 238.255   4
  -2   3  -9 15847.7 752.363  28
  -2   3  -9 17752.9 570.689  11
   2  -3   9 15939.0 522.851  22
   2  -3   9 16963.3 556.928  23
  -2   3  -9 15369.9 522.165  21
   2  -3   9 16378.3 722.426  31
   2  -3   9 16959.1 822.377  16
  -2   3  -9 16403.2 568.273  14
   2  -3  10 1134.73 213.990  31
  -2   3 -10 1242.10 247.078  28
  -2   3 -10 1166.91 164.328  11
   2  -3  10 868.052 138.929  22
   2  -3  10 943.227 153.271  23
  -2   3 -10 937.856 148.184  21
   2  -3  10 666.664 216.107  16
  -2   3 -10 880.533 152.336  14
   2  -3  11 52550.6 1007.42  23
   2  -3  11 51085.6 956.678  22
  -2   3 -11 52066.0 977.134  21
  -2   3 -11 49820.4 1003.43  11
   2  -3  11 54414.0 1581.07  16
  -2   3 -11 50951.8 1059.63  14
   2  -3  11 52983.0 1020.94  27
   2  -3  12 11102.9 448.817  22
   2  -3  12 11411.6 471.446  23
  -2   3 -12 11025.7 477.945  11
  -2   3 -12 11631.5 515.263  14
   2  -3  12 11375.2 482.727  27
   2  -3  13 102.934 78.7787  23
   2  -3  13-27.6489 56.2367  22
  -2   3 -13 33.4841 67.3806  11
  -2   3 -13-90.1885 101.130  14
   2  -3  13 54.2221 71.8377  27
  -2   3 -14 351.930 111.419  14
   2  -3  14 373.555 108.037  27
   2  -3  14 319.031 90.7246  23
   2  -3  14 431.860 97.1255  22
  -2   3 -15 266.591 101.556  14
   2  -3  15 244.347 91.6287  27
   2  -3  15 233.750 69.2175  22
   2  -3  15 279.512 82.3710  23
  -2   3 -16 130.572 73.8305  14
   2  -3  16 123.245 66.0169  27
   2  -3  16 149.011 55.0792  23
   2  -3  17 486.289 79.2642  27
  -2   3 -17 632.629 98.2204  14
   2  -3  17 519.073 79.5809   8
  -2   3 -17 500.274 87.9443  10
   2  -2 -17 901.920 104.231  25
  -2   2  17 721.838 93.9938  13
   2  -2 -17 895.257 109.052  24
   2  -2 -16 1684.30 171.675  24
  -2   2  16 1692.31 158.967  13
   2  -2 -16 1525.54 160.665  25
  -2   2  16 1383.61 126.543   8
   2  -2 -15 378.780 120.201  24
  -2   2  15 228.104 90.6915  13
   2  -2 -15 446.473 96.9413  26
   2  -2 -15 357.763 105.653  25
  -2   2  15 102.701 65.1239  27
  -2   2  15 255.868 79.9614   8
   2  -2 -14 5725.87 362.800  24
  -2   2  14 6081.83 349.341  13
   2  -2 -14 5544.82 343.166  25
   2  -2 -14 5214.36 317.574  26
  -2   2  14 5730.69 295.016  27
  -2   2  14 6001.74 315.996   8
   2  -2 -13 2568.91 257.726  24
  -2   2  13 2553.83 242.428  13
  -2   2  13 2515.89 205.937  27
   2  -2 -13 2439.46 240.738  25
   2  -2 -13 2919.51 254.997  26
  -2   2  13 2506.92 218.343   8
   2  -2 -12 3589.38 304.700  24
  -2   2  12 3523.33 278.123  13
  -2   2  12 3601.09 253.263  27
   2  -2 -12 3727.98 294.476  26
   2  -2 -12 3471.94 283.669  25
  -2   2  12 3249.92 254.363   8
  -2   2  11 2212.64 206.737   8
  -2   2  11 2246.10 380.554   2
  -2   2  11 2447.77 341.645  31
  -2   2  11 2049.20 192.874  27
   2  -2 -11 2129.58 220.138  25
   2  -2 -11 2050.64 223.021  26
  -2   2  11 2292.55 224.186  13
   2  -2 -11 1995.79 224.658  24
   2  -2 -11 2107.21 316.909  18
   2  -2 -11 1924.71 310.545  17
  -2   2  10 726.803 127.959   8
  -2   2  10 793.073 225.161   2
   2  -2 -10 627.084 184.384  30
  -2   2  10 728.107 173.918  31
   2  -2 -10 671.559 130.206  26
  -2   2  10 778.377 122.128  27
   2  -2 -10 469.791 108.622  25
  -2   2  10 710.769 127.126  13
   2  -2 -10 577.144 127.668  24
   2  -2 -10 791.232 185.938  18
   2  -2 -10 843.408 199.593  17
  -2   2   9 542.479 102.042   8
  -2   2   9 411.876 184.497   2
   2  -2  -9 183.826 111.336  30
  -2   2   9 214.790 126.118  31
   2  -2  -9 490.978 122.330  26
   2  -2  -9 243.564 85.2853  25
   2  -2  -9 230.654 56.3937  24
   2  -2  -9 190.409 108.963  18
  -2   2   9 255.865 76.1315  13
   2  -2  -9 174.309 104.476  17
  -2   2   8 51049.3 1457.07   2
   2  -2  -8 51522.6 1253.39  18
   2  -2  -8 53144.6 1237.83  17
  -2   2   8 53539.9 1296.25  31
   2  -2  -8 54098.7 1285.17  30
  -2   2   7 1467.90 248.652   2
   2  -2  -7 1916.81 230.187  18
   2  -2  -7 1588.75 206.428  17
   2  -2  -7 1832.91 233.434  30
  -2   2   7 1871.66 241.970  31
   2  -2  -7 1664.46 188.554  28
  -2   2   6 35748.1 1058.64   2
   2  -2  -6 35375.6 903.273  18
   2  -2  -6 36759.1 880.897  17
  -2   2   6 36952.8 967.538  31
   2  -2  -6 38229.0 811.417  28
   2  -2  -6 36511.3 913.862  30
  -2   2   5 2314.48 256.477   2
   2  -2  -5 2081.00 212.026  18
   2  -2  -5 1877.26 191.207  17
  -2   2   5 2038.13 226.850  31
   2  -2  -5 2114.16 214.016  30
  -2   2   4 30449.2 829.921   2
   2  -2  -4 30998.7 733.404  18
   2  -2  -4 32432.2 714.813  17
  -2   2   4 31075.4 799.874  31
   2  -2  -4 31244.1 748.881  30
  -2   2   3 2477.99 222.743   2
   2  -2  -3 2342.07 200.137  18
   2  -2  -3 2465.06 192.388  17
   2  -2  -3 2388.52 204.858  30
  -2   2   3 2499.79 226.251  31
  -2   2   3 2713.09 246.757  29
   2  -2  -2 55263.7 836.975  17
   2  -2  -2 54410.4 869.805  18
  -2   2   2 54907.1 926.274   2
   2  -2  -2 53229.1 869.903  30
  -2   2   2 52887.7 957.614  31
  -2   2   2 53873.7 1013.52  29
  -2   2   1 2973.90 202.459   2
   2  -2  -1 3069.91 206.271  18
   2  -2  -1 2859.43 192.693  16
   2  -2  -1 3071.19 211.391  30
  -2   2   1 2935.16 236.437  29
  -2   2   1 3234.10 234.790  31
  -2   2   0 242485. 1591.32   2
  -2   2   0 235762. 1884.79  19
   2  -2   0 238207. 1717.32  18
   2  -2   0 245859. 1736.46  16
   2  -2   0 241707. 1783.21  30
  -2   2   0 238116. 1957.79  29
  -2   2  -1 196977. 1292.86   2
  -2   2  -1 197702. 1817.36   4
  -2   2  -1 192535. 1723.85  19
   2  -2   1 198462. 1617.58  16
  -2   2  -1 196139. 1729.78  29
   2  -2   1 191403. 1597.59  30
  -2   2  -2 10617.9 428.437   4
  -2   2  -2 11249.0 279.747   2
  -2   2  -2 10382.0 406.163  19
   2  -2   2 10945.7 404.470  16
  -2   2  -2 10606.0 392.042  29
   2  -2   3 75382.2 665.698   1
  -2   2  -3 74054.4 1139.60   4
  -2   2  -3 72917.9 466.614   3
  -2   2  -3 73234.6 1093.75  19
   2  -2   3 75607.8 1118.46  16
  -2   2  -3 73398.8 999.796  29
  -2   2  -4 47039.2 537.322   3
   2  -2   4 46923.7 536.315   1
  -2   2  -4 47563.9 942.591   4
  -2   2  -4 46258.7 778.479  29
  -2   2  -4 46412.9 889.042  19
   2  -2   4 47777.2 953.595  16
  -2   2  -5 1039.08 158.320   4
  -2   2  -5 1007.01 102.997   3
  -2   2  -5 954.824 116.929  29
  -2   2  -5 1045.38 145.066  19
   2  -2   5 863.044 156.712  16
  -2   2  -5 1066.89 154.615  28
   2  -2   6 34337.0 925.606  16
  -2   2  -6 35227.7 821.278  19
  -2   2  -6 36714.7 894.444   4
  -2   2  -6 34036.8 654.979   3
  -2   2  -6 34633.4 863.126  28
   2  -2   7 21487.8 787.507  16
  -2   2  -7 21992.9 671.039  19
  -2   2  -7 23627.2 755.776   4
  -2   2  -7 22146.3 729.762  28
   2  -2   8 49951.2 1271.41  16
  -2   2  -8 50470.9 1040.63  19
  -2   2  -8 53098.1 1174.07   4
  -2   2  -8 50245.9 1153.95  28
   2  -2   9 12049.6 606.771  31
  -2   2  -9 12768.6 620.135  28
  -2   2  -9 12357.3 594.785   4
   2  -2   9 12016.6 671.984  16
  -2   2 -10 28887.8 974.450  28
  -2   2 -10 29745.7 727.390  11
  -2   2 -10 27733.9 700.846  21
   2  -2  10 28571.3 661.437  22
   2  -2  10 29084.1 712.140  23
   2  -2  10 31607.3 1021.98  31
   2  -2  10 29540.4 1111.22  16
  -2   2 -10 29742.8 755.996  14
  -2   2 -11 6277.03 352.758  25
   2  -2  11 6952.67 374.695  27
  -2   2 -11 6841.21 365.833  11
   2  -2  11 6730.37 350.221  23
   2  -2  11 6493.16 325.674  22
   2  -2  11 6676.73 501.434  31
  -2   2 -11 6695.69 374.626  14
   2  -2  11 6747.02 572.025  16
  -2   2 -12 10401.1 462.999  25
   2  -2  12 12187.6 501.836  27
  -2   2 -12 11749.8 480.129  11
   2  -2  12 10749.7 425.220  22
   2  -2  12 11081.2 448.574  23
   2  -2  12 11174.4 675.856  31
   2  -2  12 11448.7 749.907  16
  -2   2 -12 10688.3 488.510  14
   2  -2  13 38926.0 784.457  22
   2  -2  13 39312.2 822.592  23
  -2   2 -13 39043.0 866.793  11
   2  -2  13 39774.5 895.602  27
  -2   2 -13 38089.8 874.888  25
  -2   2 -13 38273.1 918.246  14
  -2   2 -14 12757.1 496.472  25
   2  -2  14 14011.6 528.017  27
  -2   2 -14 13082.6 540.128  14
   2  -2  14 13261.2 461.442  23
   2  -2  14 12370.9 432.034  22
   2  -2  15-47.2058 75.7469  27
  -2   2 -15 19.1833 83.5443  25
  -2   2 -15 124.076 84.5294  14
   2  -2  15 233.239 74.5543  22
   2  -2  15 250.635 78.0295  23
   2  -2  16 80.3181 70.7689  27
  -2   2 -16-75.4342 81.1387  10
  -2   2 -16-36.4391 77.3773  14
   2  -2  17 1627.57 144.830  27
  -2   2 -17 1416.13 147.370  10
   2  -2  18 68.3504 44.0975  27
   2  -2  18 60.9937 45.2007   8
  -2   2 -18 26.4433 39.9385  14
   2  -1 -17 498.584 95.5865  24
  -2   1  17 420.700 71.5291  13
  -2   1  17 415.961 69.2645   8
  -2   1  17 427.411 64.6277  27
   2  -1 -17 521.126 90.3699  25
   2  -1 -16 198.969 93.7691  24
  -2   1  16 221.641 74.4190  13
  -2   1  16 290.946 76.9543   8
  -2   1  16 244.686 69.9850  27
   2  -1 -16 444.959 100.842  25
   2  -1 -15 88.8587 93.8505  24
  -2   1  15 119.489 80.4906  13
  -2   1  15 33.9764 68.7471   8
   2  -1 -15 183.973 68.8296  26
   2  -1 -15 83.4388 81.3826  25
  -2   1  15 94.8358 77.0838  27
   2  -1 -14 12389.9 527.961  24
  -2   1  14 12607.6 485.317  13
  -2   1  14 12843.5 486.589   8
  -2   1  14 11645.3 447.874  27
   2  -1 -14 12557.5 514.756  25
   2  -1 -14 12196.3 482.433  26
   2  -1 -13 587.199 133.448  24
  -2   1  13 576.781 129.865  13
  -2   1  13 661.755 132.161   8
  -2   1  13 631.805 123.857  27
   2  -1 -13 482.743 119.246  26
   2  -1 -13 701.051 141.698  25
   2  -1 -12 745.183 139.885  26
  -2   1  12 813.808 133.973  27
   2  -1 -12 932.476 159.859  25
  -2   1  12 611.876 128.418  13
   2  -1 -12 801.162 153.226  24
  -2   1  12 666.511 182.447  31
  -2   1  12 909.164 143.186   8
  -2   1  11 222.907 88.9899   8
  -2   1  11-86.3215 185.906   2
  -2   1  11-1.70275 93.8301  31
   2  -1 -11 38.6684 88.9616  26
  -2   1  11 281.798 85.0227  27
   2  -1 -11 244.774 97.7730  25
  -2   1  11 56.6344 59.0279  13
   2  -1 -11 226.494 101.750  24
   2  -1 -11 213.561 127.742  18
   2  -1 -11 254.331 113.932  17
   2  -1 -11 211.702 79.8854  14
  -2   1  10 1865.12 193.737   8
  -2   1  10 1798.75 324.810   2
   2  -1 -10 1824.38 282.015  30
  -2   1  10 1828.25 263.185  31
  -2   1  10 1983.48 183.852  27
   2  -1 -10 1830.82 198.071  25
   2  -1 -10 1799.97 204.399  26
   2  -1 -10 1917.38 209.922  24
   2  -1 -10 1928.00 183.840  14
   2  -1 -10 2064.71 288.833  17
   2  -1 -10 2194.02 311.609  18
  -2   1  10 1944.07 193.990  13
  -2   1   9 111.146 124.875   2
   2  -1  -9 113.944 79.2450  24
   2  -1  -9 432.443 151.447  18
   2  -1  -9 74.3413 83.5845  17
   2  -1  -9 17.3466 108.690  30
  -2   1   9 128.382 102.375  31
  -2   1   8 71678.0 1678.48   2
   2  -1  -8 69902.4 1445.32  18
   2  -1  -8 70724.1 1365.31  17
   2  -1  -8 73220.0 1298.74  28
  -2   1   8 69808.8 1401.64  31
   2  -1  -8 72044.8 1459.81  30
  -2   1   7 35159.6 1096.87   2
   2  -1  -7 35730.6 966.353  18
   2  -1  -7 35555.2 887.759  17
   2  -1  -7 36287.6 956.538  30
  -2   1   7 35823.7 942.807  31
   2  -1  -7 36245.0 866.649  28
  -2   1   6 7334.48 471.051   2
   2  -1  -6 7676.72 417.725  18
   2  -1  -6 7984.69 386.115  17
  -2   1   6 7980.42 420.147  31
   2  -1  -6 7468.10 372.113  28
   2  -1  -6 7553.23 406.893  30
  -2   1   5 3184.78 287.568   2
   2  -1  -5 3221.34 257.255  18
   2  -1  -5 3478.97 234.304  17
  -2   1   5 2894.81 241.988  31
   2  -1  -5 3309.94 234.562  28
   2  -1  -5 3236.17 254.268  30
  -2   1   4 1130.02 165.676   2
   2  -1  -4 1042.27 146.792  18
   2  -1  -4 1199.83 129.439  17
  -2   1   4 1214.14 159.277  31
  -2   1   3 61476.6 999.885   2
   2  -1  -3 60880.3 941.725  18
   2  -1  -3 63935.5 811.398  17
  -2   1   3 59815.6 956.743  31
   2  -1  -3 62527.8 929.553  30
   2  -1  -2 375850. 2202.20  18
   2  -1  -2 389441. 1848.79  17
  -2   1   2 380110. 2212.33   2
  -2   1   2 382759. 2297.88  31
   2  -1  -2 390409. 2171.47  30
   2  -1  -1 7028.44 243.714  17
   2  -1  -1 6524.43 280.416  18
   2  -1  -1 6676.40 232.755  16
  -2   1   1 6587.83 294.736  31
  -2   1   1 7286.23 326.283  29
   2  -1  -1 7220.14 288.449  30
  -2   1   0 677756. 2096.41   2
  -2   1   0 678865. 3035.41   4
   2  -1   0 674269. 2728.80  18
   2  -1   0 690571. 2425.91  16
   2  -1   0 691216. 2740.52  30
  -2   1   0 670862. 2917.07  29
  -2   1  -1 567662. 2774.48   4
  -2   1  -1 573905. 1300.35   2
   2  -1   1 574176. 2372.21  16
   2  -1   1 571506. 2505.35  30
  -2   1  -2 21207.2 549.711   4
  -2   1  -2 21659.7 380.879   3
  -2   1  -2 22208.4 513.959  19
   2  -1   2 21206.5 496.547  16
  -2   1  -2 21914.0 473.812  29
  -2   1  -3 6335.29 314.926   4
  -2   1  -3 5757.50 215.461   3
  -2   1  -3 5884.91 269.623  19
   2  -1   3 5701.54 283.665  16
  -2   1  -3 6234.96 242.395  29
  -2   1  -4 7432.87 358.697   4
  -2   1  -4 8020.08 283.435   3
  -2   1  -4 7977.22 318.126  19
   2  -1   4 7900.10 359.028  16
  -2   1  -4 8151.47 258.936  29
  -2   1  -5 377656. 2178.15   3
  -2   1  -5 375473. 2626.57   4
   2  -1   5 382485. 1247.67   1
  -2   1  -5 386604. 1592.16  29
  -2   1  -5 370314. 2191.39  19
   2  -1   5 394980. 2741.82  16
   2  -1   6 285275. 2521.50  16
  -2   1  -6 284804. 1960.92  19
  -2   1  -6 287141. 2114.15   3
  -2   1  -6 284343. 2423.92   4
   2  -1   7 45093.2 1085.89  16
  -2   1  -7 45026.2 800.109  19
  -2   1  -7 45832.3 937.861   3
  -2   1  -7 47054.5 1040.73   4
  -2   1  -7 43956.1 921.710  28
   2  -1   8 5.19642 90.7961  31
  -2   1  -8 65.3141 86.8153   4
  -2   1  -8-14.6650 75.7586   3
   2  -1   8 33.3530 92.5744  16
  -2   1  -8 59.7949 68.9127  28
   2  -1   9 4276.34 360.450  31
  -2   1  -9 3674.36 308.011  28
  -2   1  -9 4440.75 368.563   4
   2  -1   9 3833.48 378.187  16
   2  -1  10 4591.83 395.698  31
  -2   1 -10 4319.78 264.522  11
  -2   1 -10 3893.91 258.169  21
  -2   1 -10 4427.07 388.542   4
  -2   1 -10 4438.14 389.338   3
   2  -1  10 4783.42 449.115  16
  -2   1 -10 4250.89 280.811  14
   2  -1  11 110120. 1984.79  31
  -2   1 -11 102640. 1377.86  25
  -2   1 -11 106997. 1348.63  11
   2  -1  11 102654. 1267.09  23
  -2   1 -11 113864. 2010.66   4
   2  -1  11 107047. 2169.82  16
  -2   1 -11 106497. 1441.19  14
   2  -1  12 13686.7 515.227  27
  -2   1 -12 13855.6 531.064  25
  -2   1 -12 13746.3 501.564  11
   2  -1  12 13622.5 472.814  23
   2  -1  12 13881.3 745.476  31
  -2   1 -12 14030.0 545.606  14
   2  -1  12 15492.2 867.806  16
   2  -1  13 16285.1 504.121  23
  -2   1 -13 16304.0 604.133  14
   2  -1  13 16559.5 576.829  27
  -2   1 -13 16467.6 587.854  25
  -2   1 -13 16752.5 552.366  11
  -2   1 -14 8993.57 425.037  25
   2  -1  14 10144.5 447.244  27
  -2   1 -14 9704.47 462.558  14
   2  -1  15 1237.43 163.814  27
  -2   1 -15 1055.63 154.557  25
  -2   1 -15 1116.97 168.761  14
   2  -1  16 22.8885 62.6802  27
  -2   1 -16 32.8212 60.1757  25
  -2   1 -16 81.8435 83.0455  10
  -2   1 -16 15.8841 87.2412  14
   2  -1  17 605.738 101.122  27
  -2   1 -17 546.565 112.146  14
  -2   1 -17 483.390 106.335  10
   2  -1  18 138.509 56.8456  13
   2  -1  18 350.624 63.3515  27
  -2   1 -18 250.177 68.3006  10
   2  -1  18 318.774 71.0165   8
   2   0 -17 9.79725 50.3284  24
  -2   0  17-55.9754 47.2707   8
  -2   0  17 52.6360 43.3786  27
   2   0 -17 15.8373 52.8589  25
   2   0 -16 2150.80 196.532  24
  -2   0  16 2411.17 172.050  13
  -2   0  16 2710.23 200.794   8
   2   0 -16 2385.76 201.460  25
  -2   0  16 2309.59 178.889  27
   2   0 -15 135.876 95.9365  24
  -2   0  15 111.371 73.7783  13
  -2   0  15 63.0875 81.7099   8
  -2   0  15 203.253 78.7428  27
   2   0 -15 188.045 73.8086  26
   2   0 -15 92.0976 78.7719  25
   2   0 -14 16710.8 610.362  24
  -2   0  14 17084.2 548.870  13
  -2   0  14 17155.3 578.169   8
  -2   0  14 17411.0 558.926  27
   2   0 -14 17870.7 619.894  25
   2   0 -14 17664.4 578.204  26
  -2   0  13 1215.13 167.146  27
   2   0 -13 1095.87 170.622  26
   2   0 -13 1278.32 185.521  25
  -2   0  13 1442.37 173.080  13
   2   0 -13 1241.95 187.500  24
   2   0 -13 1380.35 165.425  14
  -2   0  13 1540.67 194.342   8
  -2   0  12 15.4430 67.6724  27
   2   0 -12 163.762 71.3004  26
   2   0 -12 132.990 104.173  25
  -2   0  12 84.5269 58.8729  13
   2   0 -12 37.8524 72.8377  24
   2   0 -12 110.995 66.3847  14
  -2   0  12 35.1687 67.3449   8
  -2   0  11 2134.48 214.810   8
  -2   0  11 1878.01 351.308   2
  -2   0  11 2603.73 410.978   1
  -2   0  11 1858.89 274.727  31
   2   0 -11 2232.07 229.790  25
   2   0 -11 2207.33 224.016  26
  -2   0  11 2394.45 217.321  27
  -2   0  11 2349.67 213.571  13
   2   0 -11 2310.93 242.473  24
   2   0 -11 1775.57 309.977  18
   2   0 -11 2265.38 211.629  14
  -2   0  10 10753.8 452.027   8
  -2   0  10 11076.9 749.806   1
  -2   0  10 11860.8 777.292   2
  -2   0  10 10318.9 587.622  31
   2   0 -10 10351.4 580.531  28
   2   0 -10 9870.77 455.999  25
  -2   0  10 10173.6 418.832  27
  -2   0  10 10306.5 423.058  13
  -2   0  10 10692.8 391.699  23
   2   0 -10 10200.6 469.355  24
   2   0 -10 10598.1 657.635  18
   2   0 -10 10318.8 601.789  17
  -2   0   9 444.212 106.583   8
  -2   0   9 230.223 123.796   1
  -2   0   9 285.343 156.538   2
   2   0  -9 626.688 166.572  28
   2   0  -9 759.526 192.525  30
  -2   0   9 340.530 131.313  31
   2   0  -9 356.777 101.856  24
   2   0  -9 402.173 139.782  19
   2   0  -9 735.662 183.387  18
   2   0  -9 767.784 154.716  17
   2   0  -8 1351.56 214.472  30
  -2   0   8 1451.95 210.052  31
  -2   0   8 1398.48 255.822   2
   2   0  -8 1356.12 201.826  28
   2   0  -8 1348.92 212.666  18
   2   0  -8 1307.06 189.665  19
   2   0  -8 2171.16 245.102  17
   2   0  -7 1566.72 211.464  30
  -2   0   7 1697.02 204.224  31
  -2   0   7 1745.38 253.811   2
   2   0  -7 1494.70 190.128  28
   2   0  -7 1715.42 225.007  18
   2   0  -7 1761.49 196.487  17
   2   0  -6 2103.93 208.658  28
  -2   0   6 1980.40 203.703  31
   2   0  -6 2043.41 218.738  30
   2   0  -6 1810.85 214.890  18
   2   0  -6 1977.21 188.597  17
  -2   0   6 1683.84 140.121  16
  -2   0   6 1539.96 230.275   2
  -2   0   5 5956.08 315.935  31
   2   0  -5 5645.13 315.472  28
   2   0  -5 5987.33 327.529  30
   2   0  -5 5577.17 327.531  18
   2   0  -5 5780.44 281.528  17
  -2   0   5 5963.97 384.311   2
  -2   0   4 47782.3 823.875  31
   2   0  -4 46895.5 837.990  28
   2   0  -4 48846.3 879.638  18
   2   0  -4 48464.7 705.769  17
  -2   0   4 47850.6 968.086   2
  -2   0   3 43410.4 734.498  31
   2   0  -3 46421.1 755.417  30
   2   0  -3 45984.3 792.110  18
   2   0  -3 44136.4 584.925  17
  -2   0   3 43744.1 826.325   2
   2   0   0 835145. 2873.05  18
  -2   0   0 838478. 3027.31   4
  -2   0   0 829745. 2441.70   1
   2   0   1 454514. 1998.99  30
   2   0   1 454581. 1787.75  16
  -2   0  -1 457269. 2044.64   3
  -2   0  -1 458812. 1265.25   1
   2   0   2 1896.36 138.717  16
  -2   0  -2 1873.80 158.582   4
  -2   0  -2 1767.32 135.050   3
   2   0   3 7173.53 289.853  16
  -2   0  -3 7325.30 280.218   3
  -2   0  -3 7343.81 320.749   4
   2   0   4 17224.1 499.551  16
  -2   0  -4 16849.7 516.879   4
   2   0   4 17104.0 278.930   2
  -2   0  -4 16267.8 449.980   3
   2   0   5 394568. 2617.91  16
   2   0   5 394215. 1400.63   1
   2   0   5 394240. 1780.82   2
   2   0   6 17892.9 620.138  16
   2   0   6 17455.6 383.329   1
  -2   0  -6 16968.3 590.272   4
   2   0   6 18323.6 463.449   2
   2   0   7 191246. 2170.21  16
   2   0   7 185247. 1499.34   1
  -2   0  -7 194883. 2108.89   4
   2   0   7 193607. 1717.04   2
  -2   0  -7 188005. 2011.36   3
   2   0   8 11419.9 529.389  31
   2   0   8 10131.6 551.267  16
   2   0   8 10173.3 448.285   2
  -2   0  -8 10568.5 530.729   4
  -2   0  -8 11541.6 546.635   3
   2   0   9 6403.91 426.545  31
   2   0   9 6334.13 471.943  16
  -2   0  -9 6624.82 450.934   4
  -2   0  -9 5754.49 422.827   3
   2   0   9 5912.90 374.386   2
   2   0  10 665.246 177.035  31
  -2   0 -10 267.637 119.136   4
  -2   0 -10 544.284 156.800   3
   2   0  10 464.219 146.174  16
  -2   0 -11 9199.60 415.887  25
   2   0  11 9838.62 414.717  27
   2   0  11 10987.9 629.207  31
  -2   0 -11 9600.84 394.177  11
  -2   0 -11 9944.84 631.457   3
   2   0  11 10233.5 674.551  16
  -2   0 -11 10010.2 436.959  14
  -2   0 -12 18322.9 609.806  25
   2   0  12 19302.6 595.376  27
   2   0  12 20941.1 900.098  31
  -2   0 -12 19235.6 561.589  11
  -2   0 -12 19095.5 913.535   3
   2   0  12 21267.8 1016.18  16
  -2   0 -12 19268.3 633.126  14
   2   0  13 9898.93 434.006  27
  -2   0 -13 10503.3 469.715  25
   2   0  13 9444.49 642.669  31
  -2   0 -13 9914.76 474.308  14
  -2   0 -14 8923.97 456.727  14
  -2   0 -14 8841.45 437.612  25
   2   0  14 8972.52 415.493  27
  -2   0 -14 9025.80 464.724  10
   2   0  15 246.356 86.5624  27
  -2   0 -15 420.999 102.389  25
  -2   0 -15 274.971 103.204  10
  -2   0 -15 387.694 118.494  14
   2   0  16 18.6477 59.5880  27
  -2   0 -16 20.9996 71.6131  25
  -2   0 -16 31.9038 76.5028  10
  -2   0 -16-55.9203 84.4239  14
   2   0  17 65.4831 57.4433  27
  -2   0 -17 82.9264 69.2214  25
  -2   0 -17 63.0291 74.3524  14
  -2   0 -17 1.29755 57.8915  10
   2   0  18 717.551 98.6076  13
  -2   0 -18 826.908 102.195  10
   2   0  18 642.964 84.2778  27
   2   0  18 647.654 92.1285   8
   2   1 -17 216.237 67.3937  24
  -2  -1  17 109.038 51.4266  27
   2   1 -17 267.176 67.2394  25
  -2  -1  17 106.644 53.2824   8
   2   1 -16 1748.51 172.802  24
   2   1 -16 1916.25 180.810  25
  -2  -1  16 2049.68 172.404  27
  -2  -1  16 1840.16 168.540   8
   2   1 -15 1139.42 170.871  24
  -2  -1  15 1119.47 153.459   8
   2   1 -15 1084.36 136.934  26
  -2  -1  15 1136.48 154.158  27
   2   1 -15 1148.93 166.054  25
   2   1 -14 15278.1 579.360  25
   2   1 -14 14830.8 523.836  26
  -2  -1  14 15022.2 529.044  27
  -2  -1  14 14788.7 477.231  13
   2   1 -14 14903.2 573.747  24
   2   1 -14 13788.9 477.817  14
  -2  -1  14 15592.3 556.999   8
  -2  -1  13 23223.7 672.108  27
   2   1 -13 22772.6 729.609  25
   2   1 -13 23324.9 698.091  26
  -2  -1  13 22824.6 624.680  13
  -2  -1  13 22570.3 592.280  23
   2   1 -13 23318.6 742.849  24
   2   1 -13 22847.1 635.818  14
  -2  -1  13 23728.2 709.392   8
   2   1 -12 3703.76 294.431  26
   2   1 -12 3454.27 297.309  25
  -2  -1  12 3174.50 259.412  27
  -2  -1  12 3184.16 239.055  13
   2   1 -12 3450.27 300.063  24
  -2  -1  12 3689.16 251.905  23
   2   1 -12 3034.30 238.372  14
  -2  -1  12 3501.09 284.099   8
  -2  -1  11 630.667 212.927   1
   2   1 -11 443.097 113.588  14
   2   1 -11 531.056 134.274  25
   2   1 -11 424.215 159.407  28
  -2  -1  11 263.303 82.2950  27
  -2  -1  11 366.663 97.7163  13
   2   1 -11 662.974 143.078  24
  -2  -1  11 410.130 100.008  23
   2   1 -11 334.889 156.947  18
  -2  -1  11 512.567 126.685   8
  -2  -1  10 696.807 136.383   8
  -2  -1  10 488.642 106.557  27
   2   1 -10 444.711 112.775  25
   2   1 -10 815.349 204.096  28
  -2  -1  10 435.012 89.9722  13
   2   1 -10 546.169 118.135  24
  -2  -1  10 523.194 95.1694  23
   2   1 -10 897.853 211.138  18
  -2  -1  10 269.714 143.658   1
   2   1  -9 244.708 120.412  28
  -2  -1   9 339.093 84.4416  27
   2   1  -9 211.803 75.3968  25
   2   1  -9 109.143 77.7202  24
  -2  -1   9 106.518 61.1622  22
   2   1  -9 199.218 104.315  19
   2   1  -9 85.4441 102.580  18
  -2  -1   9 173.952 149.804   1
  -2  -1   9 310.420 85.7396   8
  -2  -1   8 12888.0 539.949  31
   2   1  -8 13217.9 629.880  28
   2   1  -8 13321.9 635.448  18
   2   1  -8 12376.7 595.525  19
   2   1  -8 13062.9 564.042  17
  -2  -1   8 14018.7 743.871   1
  -2  -1   8 13191.2 722.001   2
   2   1  -7 4963.85 358.626  30
  -2  -1   7 5115.16 316.520  31
   2   1  -7 4883.74 359.563  28
   2   1  -7 5034.31 363.475  19
   2   1  -7 5437.98 385.129  18
   2   1  -7 4860.33 314.001  17
  -2  -1   7 4924.69 416.364   1
  -2  -1   7 4389.63 393.367   2
   2   1  -6 19845.2 673.174  28
  -2  -1   6 20144.9 575.966  31
   2   1  -6 19374.6 635.390  30
   2   1  -6 20655.2 666.417  18
   2   1  -6 20828.6 574.199  17
  -2  -1   6 19387.2 752.174   1
  -2  -1   6 20255.8 760.426   2
  -2  -1   5 28302.9 624.748  31
   2   1  -5 27640.9 732.947  28
   2   1  -5 28882.7 705.831  30
   2   1  -5 30446.5 746.669  18
   2   1  -5 28206.0 593.030  17
  -2  -1   5 29604.3 858.063   1
  -2  -1   5 28724.4 833.135   2
   2   1  -4 13577.0 484.445  28
  -2  -1   4 12962.3 388.022  31
   2   1  -4 13384.7 434.532  30
   2   1  -4 13162.1 454.762  18
   2   1  -4 13618.6 353.238  17
  -2  -1   4 12885.2 522.575   1
  -2  -1   3 400041. 1958.42  31
   2   1  -3 391923. 2395.92  28
   2   1  -3 403090. 2140.61  30
   2   1  -3 406171. 2293.05  18
   2   1  -3 396632. 1554.78  17
  -2  -1   3 404710. 2622.77   1
  -2  -1   3 401793. 1794.73   4
  -2  -1   3 396131. 2560.45   2
  -2  -1   2 434144. 1867.25  31
   2   1  -2 423687. 2295.95  28
   2   1  -2 427218. 1984.31  30
   2   1  -2 430050. 2178.88  18
   2   1  -2 435658. 1152.80  17
  -2  -1   2 427404. 2459.00   1
  -2  -1   2 437886. 1843.22   4
   2   1  -1 19589.9 435.971  18
   2   1  -1 19982.5 390.589  30
  -2  -1   1 19623.8 398.918   4
  -2  -1   1 18642.3 465.132   1
   2   1   0 244087. 1266.69  30
   2   1   0 242181. 1454.05  18
  -2  -1   0 240997. 1469.20   4
  -2  -1   0 237277. 1451.62   1
  -2  -1   0 249543. 1751.14   3
   2   1   0 249567. 833.884  16
  -2  -1  -1 249115. 1577.24   4
  -2  -1  -1 249412. 1720.75   3
   2   1   1 248269. 1188.09  16
   2   1   1 252341. 1281.86  30
  -2  -1  -2 5911.60 183.478   1
  -2  -1  -2 6173.89 275.647   3
  -2  -1  -2 5967.87 263.823   4
   2   1   2 5840.10 219.430  16
  -2  -1  -3 3974.27 233.877   3
  -2  -1  -3 4027.78 237.870   4
   2   1   3 3615.74 199.582  16
  -2  -1  -3 3601.58 179.707  17
  -2  -1  -4 240550. 1899.08   3
  -2  -1  -4 242370. 1936.14   4
   2   1   4 241446. 1467.82   2
  -2  -1  -4 242380. 1672.61  17
  -2  -1  -5 111149. 1393.85   3
  -2  -1  -5 110232. 1397.75   4
   2   1   5 112255. 1127.23   2
   2   1   5 115003. 1374.17  16
  -2  -1  -5 110743. 1279.27  17
  -2  -1  -6 3379.23 268.705   4
  -2  -1  -6 3527.65 273.125   3
   2   1   6 3142.93 259.931  16
  -2  -1  -6 3508.28 260.430  17
   2   1   6 3129.85 241.218  31
  -2  -1  -7 233627. 2353.97   4
   2   1   7 230862. 2028.64   2
  -2  -1  -7 229063. 2333.19   3
   2   1   7 224702. 2311.12  16
  -2  -1  -7 233014. 2280.31  17
   2   1   7 238599. 2213.32  31
  -2  -1  -8 28157.0 880.056   4
   2   1   8 26360.3 756.397   2
  -2  -1  -8 26621.3 856.408   3
   2   1   8 26156.3 862.539  16
  -2  -1  -8 25447.0 823.100  17
   2   1   8 26679.3 799.615  31
  -2  -1  -9 34829.6 1053.99   4
  -2  -1  -9 33822.4 1040.09   3
   2   1   9 33234.2 926.579   2
   2   1   9 34192.3 1064.93  16
  -2  -1  -9 33838.3 1036.39  17
   2   1   9 32806.7 946.236  31
   2   1  10 16783.1 709.960   2
  -2  -1 -10 15936.6 768.269   3
   2   1  10 17089.3 810.935  16
  -2  -1 -10 15581.0 773.209  17
   2   1  10 15113.9 691.447  31
  -2  -1 -11-290.079 98.2873  25
   2   1  11-225.023 78.8721  27
   2   1  11-70.8460 98.2005  31
  -2  -1 -11-13.4232 120.572   3
  -2  -1 -11 72.9848 81.2864  14
   2   1  11 153.278 125.294  16
   2   1  12 22040.3 611.048  27
  -2  -1 -12 20839.8 648.558  25
   2   1  12 22043.6 936.411  31
  -2  -1 -12 22214.7 689.577  10
  -2  -1 -12 21799.1 666.257  14
   2   1  12 22011.3 1044.92  16
  -2  -1 -12 21982.2 1014.88   3
  -2  -1 -13 455.393 156.292   3
   2   1  13-67.6211 149.119  31
   2   1  13 284.587 82.0927  27
  -2  -1 -13 182.004 98.0937  25
  -2  -1 -13 203.238 98.9589  10
  -2  -1 -13 174.012 91.5195  14
   2   1  13 81.9294 116.580  16
  -2  -1 -14 11573.2 497.482  25
   2   1  14 10607.2 430.056  27
  -2  -1 -14 11799.4 519.849  14
  -2  -1 -14 11312.7 511.024  10
  -2  -1 -15 1616.88 192.350  25
   2   1  15 1591.99 168.005  27
  -2  -1 -15 1700.27 206.637  14
  -2  -1 -15 2234.07 227.460  10
  -2  -1 -16 1579.45 180.632  25
   2   1  16 1768.32 163.713  27
  -2  -1 -16 1746.92 201.116  14
  -2  -1 -16 1401.97 178.136  10
   2   1  17 562.497 89.9974  27
  -2  -1 -17 618.040 107.135  25
  -2  -1 -17 790.268 126.276  10
  -2  -1 -18 941.540 110.231  10
   2   1  18 1033.39 117.052  13
   2   1  18 1085.91 110.573   8
  -2  -1 -18 962.038 101.953  25
  -2  -2  17 99.0194 50.7366   8
  -2  -2  17 179.399 53.0705  27
   2   2 -17 106.935 43.3495  25
   2   2 -17 213.011 50.8443  24
  -2  -2  16 1844.52 162.410   8
  -2  -2  16 1944.71 162.740  27
   2   2 -16 2089.20 180.977  25
   2   2 -16 2141.59 178.882  24
  -2  -2  15 3885.77 262.601   8
   2   2 -15 3800.74 272.251  25
   2   2 -15 3677.16 227.863  26
  -2  -2  15 4165.63 263.438  27
  -2  -2  15 3637.28 207.826  23
   2   2 -15 3837.16 272.052  24
   2   2 -14 125.840 82.7825  26
  -2  -2  14 111.074 88.8312  27
   2   2 -14 90.7044 97.0229  25
  -2  -2  14 26.1584 94.9741   8
   2   2 -14-16.6737 62.6779  14
   2   2 -14-33.9990 84.2136  24
  -2  -2  14 11.4300 70.1886  23
   2   2 -13 8927.27 434.536  26
   2   2 -13 8779.09 463.818  25
  -2  -2  13 9091.54 427.429  27
  -2  -2  13 9487.14 449.387   8
   2   2 -13 8540.36 386.981  14
  -2  -2  13 9388.87 397.434  23
   2   2 -13 9445.83 476.704  24
   2   2 -12 9989.63 499.588  25
  -2  -2  12 10704.5 464.549  27
   2   2 -12 10221.6 502.042  24
  -2  -2  12 10613.8 433.214  23
  -2  -2  12 11204.5 490.035   8
   2   2 -12 10015.7 428.123  14
   2   2 -11 4073.30 443.970  28
   2   2 -11 4055.22 320.518  25
  -2  -2  11 4038.25 283.770  27
  -2  -2  11 4313.96 521.723   1
   2   2 -11 4122.95 322.920  24
  -2  -2  11 3991.95 273.705  23
  -2  -2  11 3794.38 282.148  22
   2   2 -11 3842.00 266.170  14
  -2  -2  11 4327.58 308.135   8
   2   2 -10 4913.54 460.951  28
   2   2 -10 4559.45 332.557  25
  -2  -2  10 4619.89 293.934  27
  -2  -2  10 5129.15 519.060   1
  -2  -2  10 5181.17 300.104  23
   2   2 -10 5301.79 351.444  24
  -2  -2  10 4911.16 301.989  22
   2   2 -10 4732.50 443.370  19
  -2  -2  10 5074.22 324.298   8
   2   2  -9 2619.41 326.176  28
   2   2  -9 2517.09 235.664  25
  -2  -2   9 2601.37 214.306  27
   2   2  -9 2517.99 239.486  24
  -2  -2   9 2644.54 206.766  23
  -2  -2   9 2551.08 213.788  22
   2   2  -9 2520.46 314.040  18
  -2  -2   9 2893.73 218.072  20
   2   2  -9 2434.54 306.330  19
  -2  -2   9 2352.05 213.547   8
  -2  -2   9 2289.08 336.333   1
  -2  -2   8 24226.4 990.574   1
   2   2  -8 23478.4 892.819  28
   2   2  -8 24989.1 868.096  18
   2   2  -8 25209.6 907.425  19
  -2  -2   7 72808.1 1589.48   1
   2   2  -7 73207.7 1466.23  28
   2   2  -7 73028.0 1449.37  19
   2   2  -7 71098.4 1353.49  18
  -2  -2   6 26429.8 901.734   1
   2   2  -6 28433.0 860.171  28
   2   2  -6 26850.2 837.382  19
   2   2  -6 27061.4 771.671  18
  -2  -2   5 52815.9 1184.62   1
   2   2  -5 52227.6 1078.98  28
  -2  -2   5 54410.5 751.253  31
   2   2  -5 57014.8 996.635  30
   2   2  -5 56522.4 1017.08  18
   2   2  -5 51417.9 1087.13  19
  -2  -2   4 23493.3 738.745   1
   2   2  -4 25213.7 596.799  30
  -2  -2   4 23872.8 435.465  31
   2   2  -4 23964.4 686.777  28
   2   2  -4 24194.0 604.372  18
   2   2  -4 23022.8 684.441  19
  -2  -2   3 33815.9 443.897  31
   2   2  -3 34178.1 760.330  28
   2   2  -3 34992.6 620.797  30
   2   2  -3 34620.6 657.025  18
  -2  -2   2 250457. 895.911   4
   2   2  -2 251180. 1589.30  18
   2   2  -2 247569. 1442.33  30
  -2  -2   1 160.738 36.6925   4
  -2  -2   1 150.219 65.3933   1
   2   2  -1 152.641 62.4286  28
   2   2  -1 248.227 44.5991  30
   2   2   0 36456.2 517.992  18
   2   2   0 36037.4 619.393  28
   2   2   0 36590.3 396.484  30
  -2  -2   0 34036.6 645.003   1
  -2  -2   0 34756.2 518.631   4
  -2  -2   0 34645.2 728.760   3
   2   2   1 19198.0 370.921  18
  -2  -2  -1 18467.5 235.077  17
  -2  -2  -1 18652.5 526.771   3
  -2  -2  -1 18304.1 448.313   1
  -2  -2  -1 18245.8 424.264   4
   2   2   2 3070.76 118.808  30
  -2  -2  -2 2717.18 129.599  17
  -2  -2  -2 3009.96 191.200   4
  -2  -2  -2 2740.59 208.262   3
  -2  -2  -2 3053.06 182.007   1
   2   2   3-1.46440 29.9094  29
  -2  -2  -3 75.2684 33.4814  17
  -2  -2  -3 40.5200 57.4833   3
  -2  -2  -3 17.8121 35.8836   1
   2   2   3 110.795 55.2304   2
   2   2   4 107331. 825.704  29
   2   2   4 106144. 1135.92  31
   2   2   4 105686. 702.563  19
  -2  -2  -4 104462. 1086.65  17
  -2  -2  -4 106962. 1323.46   4
  -2  -2  -4 104765. 1361.26   3
   2   2   5 175669. 1595.92  31
  -2  -2  -5 173931. 1599.46  17
  -2  -2  -5 172492. 1861.96   3
  -2  -2  -5 171767. 1818.77   4
   2   2   5 176904. 1673.13   2
   2   2   6 61495.6 1031.39  31
  -2  -2  -6 63245.4 1066.19  17
   2   2   6 65126.8 1088.74   2
  -2  -2  -6 63327.1 1191.35   4
  -2  -2  -6 62720.1 1210.65   3
   2   2   7 330.899 109.999  31
  -2  -2  -7 184.509 92.0211  17
   2   2   7 318.312 117.767   2
  -2  -2  -7 263.559 124.052   4
  -2  -2  -7 418.097 131.751   3
   2   2   8 299.479 112.105  31
  -2  -2  -8 463.118 125.343  17
   2   2   8 385.279 117.978   2
  -2  -2  -8 434.470 129.573   4
  -2  -2  -8 544.601 153.545   3
   2   2   9 2560.24 276.861  31
   2   2   9 1853.89 241.335   2
  -2  -2  -9 2537.51 309.141   3
   2   2   9 2352.38 294.629  16
  -2  -2  -9 2228.13 284.266  17
   2   2  10 40344.9 1129.18  31
  -2  -2 -10 36821.6 805.039  10
   2   2  10 37690.8 1206.24  16
  -2  -2 -10 37838.5 1183.14  17
   2   2  10 38976.9 1148.24   2
  -2  -2 -10 39680.7 1249.94   3
  -2  -2 -11 283.603 104.969   5
  -2  -2 -11 109.768 101.372   3
   2   2  11 268.440 109.513  31
  -2  -2 -11 147.501 78.4774  10
   2   2  11 284.107 129.390  16
  -2  -2 -11 174.380 76.1563  14
  -2  -2 -11 251.079 125.973  17
  -2  -2 -11 206.431 87.2952  25
  -2  -2 -12 398.379 161.117   3
   2   2  12 239.465 111.875  31
   2   2  12 297.384 177.845  16
  -2  -2 -12 177.066 86.6682  14
  -2  -2 -12 187.542 162.317  17
  -2  -2 -12 231.950 93.5916  10
  -2  -2 -12 164.942 80.3321  25
  -2  -2 -13 97.3331 92.7429  14
  -2  -2 -13 124.742 93.4528  25
  -2  -2 -13 167.770 92.4053  10
  -2  -2 -14 1566.49 201.595  25
  -2  -2 -14 1487.59 194.592  10
  -2  -2 -14 1787.99 213.987  14
  -2  -2 -15 1092.33 163.610  25
  -2  -2 -15 1123.74 167.267  10
  -2  -2 -16 1534.01 178.057  25
  -2  -2 -16 1404.36 170.035  10
  -2  -2 -17 1012.22 132.762  25
  -2  -2 -17 1087.81 137.791  10
   2   2  17 1266.38 143.151  13
  -2  -2 -18-15.4019 47.7295  10
   2   2  18 67.1858 51.9324  13
   2   2  18-36.2586 30.3140   8
  -2  -2 -18-33.2420 47.1300  25
  -2  -3  16 658.129 94.2326   8
  -2  -3  16 787.749 99.1245  27
   2   3 -16 677.180 100.013  25
   2   3 -16 849.902 110.643  24
  -2  -3  16 515.285 65.5770  23
  -2  -3  15 97.7918 71.9790   8
  -2  -3  15 99.5815 72.2557  27
   2   3 -15 124.024 78.6397  25
   2   3 -15 105.131 81.4646  24
  -2  -3  15 99.3065 59.1749  23
  -2  -3  14 1950.24 195.935   8
  -2  -3  14 1837.93 189.975  27
   2   3 -14 2357.84 235.373  25
   2   3 -14 2050.15 192.286  26
  -2  -3  14 1887.59 176.465  23
   2   3 -14 2186.50 222.624  24
   2   3 -13 234.362 112.824  25
  -2  -3  13 186.156 101.173  27
   2   3 -13 272.158 110.361  24
  -2  -3  13 293.185 97.2895  23
   2   3 -13 109.853 70.7390  14
  -2  -3  13 247.508 101.025   8
   2   3 -12 71.9398 101.019  25
  -2  -3  12 65.5300 75.9646  27
  -2  -3  12 39.5674 55.5286  12
   2   3 -12-65.3131 91.4192  24
  -2  -3  12 39.8347 67.9737  23
   2   3 -12-35.6576 34.5834  14
  -2  -3  12 21.0338 78.0014   8
   2   3 -11 243.940 79.3031  14
  -2  -3  11 162.341 89.1956  27
   2   3 -11 138.374 100.516  25
  -2  -3  11 166.309 77.2965  12
   2   3 -11 252.652 115.346  24
  -2  -3  11 217.268 89.4776  23
  -2  -3  11 213.958 91.9461  22
  -2  -3  11 392.137 78.5564  20
  -2  -3  11 369.716 115.118   8
  -2  -3  10 3484.17 271.022   8
  -2  -3  10 3498.55 441.187   1
   2   3 -10 4066.74 453.787  28
   2   3 -10 3783.70 311.534  25
  -2  -3  10 3465.92 263.090  27
  -2  -3  10 3714.25 261.188  12
   2   3 -10 3633.64 302.801  24
  -2  -3  10 3365.17 253.801  23
  -2  -3  10 3616.95 270.832  22
  -2  -3  10 3322.11 250.380  20
   2   3 -10 3467.58 399.716  19
   2   3 -10 3436.07 246.550  14
  -2  -3   9 10440.8 717.014   1
   2   3  -9 9350.07 629.527  29
   2   3  -9 10973.6 683.387  28
   2   3  -9 9441.66 469.599  25
  -2  -3   9 9958.42 419.475  27
  -2  -3   9 10050.3 420.124  12
  -2  -3   9 10488.9 432.004  22
  -2  -3   9 9982.66 413.498  23
   2   3  -9 10018.7 481.524  24
   2   3  -9 10382.9 655.816  19
  -2  -3   9 9501.28 409.897  20
  -2  -3   9 9955.48 434.894   8
  -2  -3   8 33443.3 1208.95   1
   2   3  -8 32730.2 1124.11  28
   2   3  -8 34067.6 846.552  25
  -2  -3   8 32705.8 718.438  27
  -2  -3   8 32223.7 712.506  23
  -2  -3   8 33059.3 726.427  22
  -2  -3   8 32278.3 728.531  12
   2   3  -8 32702.9 999.307  18
   2   3  -8 32934.3 1114.72  19
  -2  -3   8 32586.6 723.504  20
  -2  -3   8 33297.8 751.467   8
  -2  -3   7 20548.5 894.634   1
   2   3  -7 20392.0 833.933  28
   2   3  -7 20956.2 739.978  18
   2   3  -7 19270.8 821.770  19
  -2  -3   6 61819.9 1446.74   1
   2   3  -6 61937.8 1163.32  18
   2   3  -6 61602.7 1379.09  19
   2   3  -6 62479.2 1370.56  28
   2   3  -5 1330.50 207.027  19
   2   3  -5 1251.41 159.021  18
  -2  -3   5 1140.25 196.099   1
   2   3  -5 1264.14 199.881  28
   2   3  -4 257.630 74.4515  18
   2   3  -4 229.971 111.973  19
  -2  -3   4 233.336 107.346   1
   2   3  -4 284.645 107.478  28
   2   3  -3 27017.2 775.691  19
   2   3  -3 26633.1 568.009  18
   2   3  -3 26186.6 727.446  28
  -2  -3   3 24992.0 775.503   1
   2   3  -2 74918.3 1213.92  19
   2   3  -2 73524.7 833.092  18
   2   3  -2 74875.6 1139.82  28
  -2  -3   2 72337.6 1226.91   1
   2   3  -1 1757.70 114.956  18
   2   3  -1 1515.27 170.722  19
   2   3  -1 1701.97 168.686  28
  -2  -3   1 1649.79 183.428   1
   2   3   0 34246.9 664.291  28
   2   3   0 33915.3 429.103  18
   2   3   0 32494.5 705.219  19
  -2  -3   0 35892.8 401.331  17
  -2  -3   0 33372.5 789.832   3
  -2  -3   0 31222.9 723.502   1
   2   3   1 60960.7 956.866  29
   2   3   1 61334.8 499.431  31
   2   3   1 61884.1 815.287  28
   2   3   1 62531.5 544.640  18
   2   3   1 61699.3 905.983  19
  -2  -3  -1 59947.5 591.709  17
  -2  -3  -1 60052.5 970.292   1
  -2  -3  -1 62649.3 842.717   4
  -2  -3  -1 62714.6 1069.73   3
   2   3   2 8695.10 348.526  29
   2   3   2 8441.25 249.301  31
   2   3   2 9361.20 282.026  28
   2   3   2 9039.74 222.480  18
   2   3   2 8697.38 319.620  19
  -2  -3  -2 8940.66 264.275  17
  -2  -3  -2 9325.78 359.117   4
  -2  -3  -2 9087.38 415.949   3
  -2  -3  -2 8927.86 374.478   1
   2   3   3 17409.4 469.565  29
   2   3   3 17144.1 416.122  31
   2   3   3 17481.9 333.853  28
   2   3   3 16395.0 400.823  19
  -2  -3  -3 16834.2 410.219  17
  -2  -3  -3 18264.5 545.298   4
  -2  -3  -3 17054.0 517.718   1
  -2  -3  -3 17354.9 582.680   3
   2   3   4 10540.4 366.472  31
   2   3   4 9793.21 339.914  29
   2   3   4 10135.3 265.339  19
  -2  -3  -4 10214.8 362.198  17
   2   3   4 10634.9 452.148   2
  -2  -3  -4 10312.0 471.124   3
  -2  -3  -4 10532.2 451.509   4
  -2  -3  -4 10174.6 417.120   1
   2   3   5 68056.6 1021.20  31
   2   3   5 68419.5 818.773  29
  -2  -3  -5 69834.6 1052.66  17
   2   3   5 70224.5 1219.82   2
  -2  -3  -5 72375.7 1302.29   3
  -2  -3  -5 69921.4 1236.58   4
   2   3   6 68138.0 1113.06  31
  -2  -3  -6 65766.1 1123.66  17
   2   3   6 65893.2 1257.19   2
  -2  -3  -6 68942.6 1346.47   3
   2   3   7 2626.05 244.738  31
  -2  -3  -7 2409.47 243.984  17
   2   3   7 2998.47 290.400   2
  -2  -3  -7 2869.74 305.632   3
   2   3   8 3667.33 309.860  31
  -2  -3  -8 3518.97 321.361  17
   2   3   8 3732.24 349.062   2
  -2  -3  -8 3779.85 369.498   3
   2   3   9 1660.57 230.660  31
   2   3   9 1819.08 257.390   2
  -2  -3  -9 1733.37 262.801   3
  -2  -3  -9 1721.88 248.833  17
  -2  -3 -10 5679.34 325.378  25
   2   3  10 5933.31 450.451  31
  -2  -3 -10 5353.00 315.903  10
  -2  -3 -10 5798.72 508.939   3
   2   3  10 5760.06 479.627   2
  -2  -3 -10 5910.94 340.959   5
   2   3  10 5063.68 461.922  16
  -2  -3 -10 5700.46 318.329  14
  -2  -3 -10 5703.26 474.590  17
  -2  -3 -11 3070.60 253.914  25
   2   3  11 3369.70 365.382  31
  -2  -3 -11 2713.43 237.157  10
  -2  -3 -11 3219.35 265.441   5
   2   3  11 3148.94 381.952   2
  -2  -3 -11 3258.73 401.961   3
  -2  -3 -11 2886.57 244.607  14
   2   3  11 2736.57 363.384  16
  -2  -3 -11 3667.40 401.808  17
  -2  -3 -12 2402.72 231.748  25
   2   3  12 2750.51 355.053  31
  -2  -3 -12 2397.01 230.392  10
  -2  -3 -12 2877.30 253.945   5
  -2  -3 -12 2791.62 403.815   3
   2   3  12 2902.62 393.068  16
  -2  -3 -12 3412.92 418.655  17
  -2  -3 -13 3837.51 294.671  10
  -2  -3 -13 4111.32 296.026   5
  -2  -3 -13 3628.32 288.873  25
  -2  -3 -14 1562.92 195.862  25
  -2  -3 -14 2080.87 224.007  10
  -2  -3 -15 11032.3 480.226  25
  -2  -3 -15 10498.5 458.874  10
  -2  -3 -16 72.8424 69.6287  25
   2   3  16 117.648 73.5864  13
  -2  -3 -17 208.912 77.5529  25
   2   3  17 419.237 88.3281  13
  -2  -3 -17 414.314 85.8159  10
  -2  -3 -18 28.9605 37.2229  25
   2   3  18 24.6542 39.3588  13
  -2  -3 -18 106.633 47.8422  10
   2   4 -16 435.364 74.0381  24
  -2  -4  16 513.788 65.8068  27
   2   4 -16 462.728 73.5400  25
   2   4 -15 321.040 85.7243  24
  -2  -4  15 181.433 60.5744  23
  -2  -4  15 215.814 64.7271   8
  -2  -4  15 185.605 64.7816  27
   2   4 -15 407.352 90.8126  25
  -2  -4  14 20.4024 68.1694  23
   2   4 -14-57.6694 90.5039  24
   2   4 -14 76.0898 83.5286  25
  -2  -4  14 122.584 77.1214  27
   2   4 -14-66.1402 61.3073  26
  -2  -4  14 97.9186 58.3085   8
   2   4 -13 1097.83 170.950  24
  -2  -4  13 1019.20 148.020  23
  -2  -4  13 1004.82 122.831  12
   2   4 -13 1143.72 177.331  25
  -2  -4  13 903.245 138.585  27
  -2  -4  13 843.797 135.120   8
   2   4 -12 8524.41 379.565  14
  -2  -4  12 9270.74 414.800  27
   2   4 -12 9187.04 481.052  25
  -2  -4  12 9175.44 390.262  12
  -2  -4  12 8999.77 421.157  22
  -2  -4  12 9242.82 416.609  23
   2   4 -12 9137.04 477.264  24
  -2  -4  12 8710.13 387.998  20
  -2  -4  12 9069.70 411.327   8
   2   4 -11 524.257 101.162  14
  -2  -4  11 585.808 125.186  27
   2   4 -11 557.139 142.470  25
  -2  -4  11 502.809 110.203  12
   2   4 -11 551.255 139.873  24
  -2  -4  11 481.740 122.303  23
  -2  -4  11 488.640 120.570  22
  -2  -4  11 516.265 111.927  20
  -2  -4  11 449.592 112.965   8
   2   4 -10 10049.4 424.070  14
   2   4 -10 10152.4 524.133  25
  -2  -4  10 10372.6 438.524  27
  -2  -4  10 10789.0 457.248  12
  -2  -4  10 10013.6 442.720  23
   2   4 -10 9623.15 500.155  24
  -2  -4  10 10099.9 449.218  22
  -2  -4  10 10237.0 444.666  20
  -2  -4  10 10332.5 449.122   8
  -2  -4   9 4326.83 472.178   1
   2   4  -9 4162.55 449.266  28
   2   4  -9 4061.22 445.290  29
  -2  -4   9 3905.71 268.589  27
   2   4  -9 4116.86 330.267  25
  -2  -4   9 3842.60 276.210  12
  -2  -4   9 3940.48 279.423  23
  -2  -4   9 3684.60 269.556  22
   2   4  -9 3520.95 414.788  19
  -2  -4   9 3887.56 277.486  20
  -2  -4   9 3808.86 271.152   8
  -2  -4   8 20060.0 973.816   1
   2   4  -8 17746.5 892.048  29
   2   4  -8 20297.9 930.737  28
   2   4  -8 20737.5 696.640  25
  -2  -4   8 19021.2 557.371  27
  -2  -4   8 19425.6 594.442  12
  -2  -4   8 19037.0 576.832  23
  -2  -4   8 18488.3 569.622  22
   2   4  -8 20444.0 938.092  19
  -2  -4   8 19288.0 594.565  20
  -2  -4   8 18651.4 562.266   8
   2   4  -7 29.5125 99.0721  29
  -2  -4   7-13.7947 56.7162  27
   2   4  -7-15.8850 84.5925  25
   2   4  -7-145.030 107.788  28
  -2  -4   7 32.6761 56.6509  22
  -2  -4   7 49.2959 66.6100  23
  -2  -4   7 98.5207 56.9836  20
   2   4  -7 95.7043 106.185  19
  -2  -4   7 26.2424 121.441   1
  -2  -4   7 67.1800 71.7714  12
  -2  -4   6 62375.6 1550.90   1
   2   4  -6 64164.7 1547.92  29
   2   4  -6 66807.0 1522.60  28
   2   4  -6 64093.0 1532.81  19
  -2  -4   5 22539.5 889.042   1
   2   4  -5 23128.1 893.343  29
   2   4  -5 23305.7 854.084  28
   2   4  -5 22887.0 876.951  19
  -2  -4   4 99935.0 1769.98   1
   2   4  -4 98455.8 1739.67  29
   2   4  -4 100581. 1661.60  28
   2   4  -4 97522.8 1723.09  19
  -2  -4   3 3829.96 338.113   1
   2   4  -3 3362.63 321.441  29
   2   4  -3 3696.66 309.515  28
   2   4  -3 3322.11 309.446  19
  -2  -4   2 25945.2 821.684   1
   2   4  -2 27017.3 832.847  29
   2   4  -2 28044.8 767.329  28
   2   4  -2 27370.8 821.165  19
  -2  -4   1 51117.0 1097.90   1
   2   4  -1 53090.5 1084.73  19
   2   4  -1 52298.4 1112.01  29
   2   4   0 814.303 124.788  28
   2   4   0 706.467 146.619  29
   2   4   0 783.968 144.859  19
  -2  -4   0 836.121 90.3072  17
  -2  -4   0 807.223 150.370   3
  -2  -4   0 849.563 161.512   1
   2   4   1 447306. 2990.55  29
   2   4   1 444574. 2400.12  28
   2   4   1 446027. 2791.59  19
  -2  -4  -1 448466. 2047.24  17
  -2  -4  -1 444424. 3103.56   3
   2   4   2 28535.6 737.966  29
   2   4   2 29698.0 542.702  28
   2   4   2 28442.7 664.172  19
  -2  -4  -2 28126.8 557.868  17
  -2  -4  -2 28859.8 778.468   1
  -2  -4  -2 28350.5 796.435   3
   2   4   3 211458. 1473.45  31
   2   4   3 208495. 1938.23  29
   2   4   3 209573. 1682.51  19
  -2  -4  -3 208586. 1645.49  17
  -2  -4  -3 209979. 2103.66   1
   2   4   4 50246.7 826.845  31
   2   4   4 51311.0 929.007  29
   2   4   4 49810.0 726.516  19
  -2  -4  -4 50135.3 875.099  17
   2   4   4 49167.4 1111.00   2
  -2  -4  -4 51467.8 1076.76   1
  -2  -4  -4 50873.0 1123.01   3
   2   4   5 13216.2 471.865  31
   2   4   5 13475.5 463.630  29
  -2  -4  -5 12863.2 487.045  17
   2   4   5 13343.1 609.913   2
  -2  -4  -5 13341.0 602.067   3
   2   4   6 61022.6 1102.54  31
  -2  -4  -6 57825.5 1121.87  17
   2   4   6 57062.6 1319.93   2
  -2  -4  -6 60014.8 1341.41   3
   2   4   7 5045.39 351.243  31
  -2  -4  -7 4539.56 351.213  17
   2   4   7 4919.05 411.905   2
  -2  -4  -7 4618.49 401.698   3
   2   4   8 30417.1 904.808  31
  -2  -4  -8 28867.2 938.356  17
   2   4   8 28537.0 1019.76   2
  -2  -4  -8 30887.8 1068.96   3
  -2  -4  -9-24.9598 68.7647   5
  -2  -4  -9 125.347 165.281   3
   2   4   9 24.8528 99.8642   2
  -2  -4  -9 154.618 85.0453  25
   2   4   9-124.356 96.9278  31
  -2  -4  -9-4.57112 65.9212   7
  -2  -4  -9 15.3581 56.7542  10
  -2  -4  -9 1.02675 104.538  17
   2   4  10 2839.63 369.184   2
  -2  -4 -10 2668.17 360.816   3
  -2  -4 -10 2762.55 250.126   5
  -2  -4 -10 2867.96 244.923  25
   2   4  10 2781.04 320.457  31
  -2  -4 -10 2583.36 233.497  10
  -2  -4 -10 3119.37 265.972   7
  -2  -4 -10 2822.44 354.707  17
   2   4  11 50867.9 1561.96   2
  -2  -4 -11 56613.9 1124.48   5
  -2  -4 -11 57559.6 1682.53   3
   2   4  11 54487.5 1437.90  31
  -2  -4 -11 53877.5 1039.52  10
  -2  -4 -11 54451.8 1077.07  25
  -2  -4 -11 55018.8 1108.76   7
  -2  -4 -11 56303.6 1590.83  17
   2   4  11 55957.6 1621.43  16
  -2  -4 -12 3140.67 276.253  25
   2   4  12 3388.21 387.886  31
  -2  -4 -12 3297.96 285.396   5
  -2  -4 -12 3629.62 285.326   7
  -2  -4 -12 3337.20 275.591  10
  -2  -4 -13 3459.71 281.229  10
  -2  -4 -13 3864.03 300.939   5
  -2  -4 -13 3462.16 289.655  25
  -2  -4 -14 1985.84 219.458  25
  -2  -4 -14 1966.27 210.225  10
  -2  -4 -15 1626.38 197.624  25
   2   4  15 1237.13 153.270  13
  -2  -4 -15 1549.64 175.368  10
  -2  -4 -16 10.7173 67.5121  25
   2   4  16 59.2328 63.0550  13
  -2  -4 -16 85.1598 56.8063  10
  -2  -4 -17 147.700 65.7716  25
   2   4  17-14.9238 50.7201  13
  -2  -4 -17 19.4253 44.7832  10
   2   4  18 42.9010 34.3076  13
   2   5 -15 323.224 75.9013  25
  -2  -5  15 303.185 54.1279  27
  -2  -5  15 229.924 56.8773  23
   2   5 -15 474.560 76.7042  24
   2   5 -14 137.011 70.6240  24
  -2  -5  14 8.43063 56.6331  23
  -2  -5  14 53.3090 52.1602  12
   2   5 -14 67.6932 70.8259  25
  -2  -5  14 59.8985 50.3856  27
   2   5 -14 177.957 62.7256  26
  -2  -5  14 43.0746 47.3383   8
  -2  -5  13 2163.70 188.173  23
   2   5 -13 2416.95 227.885  24
  -2  -5  13 2275.74 177.599  12
   2   5 -13 2189.22 221.369  25
  -2  -5  13 1947.88 168.271  27
  -2  -5  13 2130.84 169.453   8
  -2  -5  12-71.7865 83.2347  27
   2   5 -12 166.911 119.571  25
  -2  -5  12 136.841 76.4843  12
   2   5 -12-80.6452 115.409  24
  -2  -5  12 124.657 87.9613  23
  -2  -5  12 176.535 94.9374  22
  -2  -5  12 19.5287 85.1472  20
  -2  -5  12 98.2792 56.6577   8
   2   5 -11 2090.30 194.166  14
  -2  -5  11 1977.16 190.738  27
   2   5 -11 2266.83 251.182  25
  -2  -5  11 1804.10 195.177  12
  -2  -5  11 2086.26 211.463  23
   2   5 -11 2141.85 246.765  24
  -2  -5  11 2105.33 206.277  22
  -2  -5  11 2152.68 209.940  20
  -2  -5  11 2255.26 200.237   8
   2   5 -10 6610.75 347.281  14
   2   5 -10 7161.71 442.498  25
  -2  -5  10 6598.35 341.767  27
  -2  -5  10 6803.05 372.603  12
  -2  -5  10 6384.72 358.603  23
  -2  -5  10 6638.23 361.029  22
  -2  -5  10 6675.57 370.814  20
  -2  -5  10 6695.13 344.421   8
  -2  -5   9 886.624 134.427  27
   2   5  -9 650.347 158.939  25
  -2  -5   9 664.259 128.807  12
  -2  -5   9 748.790 136.908  23
  -2  -5   9 677.937 130.198  22
  -2  -5   9 795.567 139.996  20
   2   5  -9 876.393 138.367  14
  -2  -5   8 22744.4 1083.26   1
   2   5  -8 22247.3 1024.22  28
   2   5  -8 21228.5 1022.34  29
  -2  -5   8 21175.8 580.782  27
   2   5  -8 23239.5 775.686  25
  -2  -5   8 22209.7 664.188  12
  -2  -5   8 21799.4 638.519  23
  -2  -5   8 21131.6 620.039  22
  -2  -5   8 21377.5 654.815  20
   2   5  -8 22259.6 1047.23  19
   2   5  -8 20853.5 619.751  14
  -2  -5   7 10755.6 720.030   1
   2   5  -7 10987.4 705.599  28
   2   5  -7 10808.9 715.158  29
  -2  -5   7 11556.3 472.584  12
  -2  -5   7 10588.4 434.259  23
  -2  -5   7 11115.3 437.074  22
  -2  -5   7 10766.8 461.174  20
   2   5  -7 9921.61 687.663  19
  -2  -5   7 10152.3 449.082   9
  -2  -5   6 138.124 116.970   1
   2   5  -6-123.753 193.809  29
   2   5  -6 113.146 105.449  28
  -2  -5   6 114.752 64.6598  23
  -2  -5   6-182.478 69.6647  22
  -2  -5   6 63.6065 59.9700   9
  -2  -5   6 28.6960 55.7204  20
   2   5  -6 121.620 138.496  19
  -2  -5   6 49.3370 61.6792  12
   2   5  -5 3089.55 368.967  29
   2   5  -5 3673.93 375.135  28
  -2  -5   5 3243.17 239.934  12
  -2  -5   5 3254.74 224.662  23
   2   5  -5 2793.80 352.110  19
  -2  -5   5 3089.72 231.623  20
  -2  -5   5 3359.95 384.088   1
  -2  -5   4 401.446 158.797   1
   2   5  -4 518.297 159.825  28
   2   5  -4 517.945 173.874  19
   2   5  -4 622.626 199.093  29
   2   5  -3 14687.2 706.012  19
   2   5  -3 14833.7 656.485  28
   2   5  -3 15183.6 730.893  29
  -2  -5   3 14753.9 718.123   1
   2   5  -2 27098.0 911.994  19
   2   5  -2 28098.1 948.945  29
   2   5  -2 29281.4 858.829  28
  -2  -5   2 27229.2 936.159   1
   2   5  -1 61905.9 1304.04  19
   2   5  -1 61506.2 1354.36  29
   2   5  -1 63119.3 1170.50  28
  -2  -5   1 61003.9 1351.67   1
   2   5   0 8958.37 476.251  19
   2   5   0 8634.87 495.859  29
   2   5   0 8648.38 402.596  28
  -2  -5   0 10012.9 520.406   3
  -2  -5   0 8649.49 508.218   1
   2   5   1 51418.0 1075.66  19
   2   5   1 52465.7 1175.11  29
   2   5   1 53867.0 903.582  28
  -2  -5  -1 51041.3 1195.30   1
  -2  -5  -1 54550.6 1194.70   3
   2   5   2 48750.9 1113.33  29
   2   5   2 52268.4 1019.80  19
  -2  -5  -2 52253.6 880.973  17
  -2  -5  -2 50772.4 1186.58   1
  -2  -5  -2 53066.2 1182.72   3
   2   5   3 2947.50 273.919  29
   2   5   3 3508.66 251.402  19
  -2  -5  -3 3338.94 239.093  17
  -2  -5  -3 3242.42 310.699   1
  -2  -5  -3 3140.98 302.534   3
   2   5   3 3563.84 339.743   2
   2   5   4 2713.51 262.888  29
  -2  -5  -4 2849.84 239.451  17
   2   5   4 2660.95 300.440   2
  -2  -5  -4 2790.02 292.601   3
  -2  -5  -4 2683.91 288.981   1
   2   5   5 39664.9 946.233  29
  -2  -5  -5 42083.6 958.423  17
   2   5   5 42171.2 1208.38   2
  -2  -5  -5 42901.5 1148.78   3
   2   5   6 2363.50 233.266  31
  -2  -5  -6 2509.82 258.970  17
   2   5   6 2627.18 326.406   2
  -2  -5  -6 2375.75 297.928   3
   2   5   7 19385.2 708.086  31
  -2  -5  -7 18026.1 724.496  17
   2   5   7 18545.0 868.067   2
  -2  -5  -7 20572.1 876.289   3
  -2  -5  -7 20271.8 651.300   5
   2   5   8 19737.0 935.137   2
  -2  -5  -8 20273.6 921.509   3
  -2  -5  -8 20672.8 651.583  25
   2   5   8 20941.1 781.444  31
  -2  -5  -8 20144.1 621.143  10
  -2  -5  -8 20674.0 681.854   7
  -2  -5  -8 20934.2 683.559   5
  -2  -5  -8 20261.9 833.030  17
   2   5   9 33712.7 1268.45   2
  -2  -5  -9 37327.3 1285.05   3
  -2  -5  -9 36291.1 879.304  25
   2   5   9 34881.6 1073.08  31
  -2  -5  -9 33364.9 819.087  10
  -2  -5  -9 36367.2 921.901   7
  -2  -5  -9 36816.4 922.279   5
  -2  -5  -9 34456.1 1146.61  17
   2   5  10 1216.48 248.294   2
  -2  -5 -10 621.800 140.528   5
  -2  -5 -10 775.956 250.767   3
  -2  -5 -10 737.897 146.588  25
   2   5  10 1015.16 201.256  31
  -2  -5 -10 754.430 144.415  10
  -2  -5 -10 679.052 149.252   7
  -2  -5 -10 861.341 232.775  17
  -2  -5 -11 22116.8 1062.86   3
   2   5  11 19120.8 1028.77   2
  -2  -5 -11 20108.7 683.668  25
   2   5  11 18929.9 879.691  31
  -2  -5 -11 20773.5 662.406  10
   2   5  11 18097.4 546.374  13
  -2  -5 -11 20630.9 989.771  17
  -2  -5 -11 21064.0 725.293   5
  -2  -5 -11 19608.9 701.496   7
  -2  -5 -12 1127.31 181.751  25
  -2  -5 -12 1266.51 188.438   7
  -2  -5 -12 1275.56 195.613   5
  -2  -5 -12 1276.26 185.445  10
   2   5  12 1306.18 159.364  13
   2   5  13 15926.7 514.702  13
  -2  -5 -13 17061.9 594.889  10
  -2  -5 -13 17619.0 621.179   7
  -2  -5 -13 18277.3 652.698  25
   2   5  14 161.502 68.5650  13
  -2  -5 -14 173.442 84.2487  10
  -2  -5 -14 240.112 108.609  25
  -2  -5 -15 164.569 76.9604  10
   2   5  15 181.973 70.5999  13
  -2  -5 -15 192.855 96.6560  25
   2   5  16-22.3846 50.2040  13
  -2  -5 -16-80.1712 57.5056  10
  -2  -5 -16-43.3583 67.8926  25
   2   5  17 231.021 53.0530  13
   2   6 -14 192.040 59.2941  24
  -2  -6  14 119.597 51.1128  23
   2   6 -14 150.830 59.1464  25
   2   6 -13 1874.90 178.254  24
  -2  -6  13 1711.46 151.534  23
  -2  -6  13 1745.37 139.957  12
   2   6 -13 1436.32 163.623  25
   2   6 -12 102.177 85.2865  24
  -2  -6  12 28.9915 69.5670  23
  -2  -6  12 95.2493 64.8095  12
  -2  -6  12 79.1832 62.8747  20
   2   6 -12 37.7871 87.7914  25
   2   6 -11 189.423 99.9908  24
  -2  -6  11 195.806 90.3639  23
  -2  -6  11 161.688 87.9251  22
  -2  -6  11 243.965 87.7929  12
  -2  -6  11 233.195 94.4155  20
   2   6 -11 160.602 105.524  25
   2   6 -10 2673.48 276.834  25
  -2  -6  10 2466.74 222.839  12
  -2  -6  10 2826.64 237.239  23
  -2  -6  10 2483.46 216.702  22
  -2  -6  10 2525.11 228.601  20
   2   6 -10 2374.43 204.968  14
   2   6  -9 306.016 114.080  25
  -2  -6   9 381.518 117.111  12
  -2  -6   9 214.612 91.2882  23
  -2  -6   9 471.512 112.644  22
  -2  -6   9 209.150 91.9609  20
   2   6  -9 353.968 92.9142  14
   2   6  -8 28550.4 738.067  14
   2   6  -8 30333.0 911.789  25
  -2  -6   8 29722.8 782.410  12
  -2  -6   8 30235.5 741.524  22
  -2  -6   8 31208.9 768.619  23
  -2  -6   8 29361.9 785.393  20
  -2  -6   8 29896.7 785.863   9
  -2  -6   7 11353.4 498.981   9
  -2  -6   7 12689.7 819.597   1
   2   6  -7 12101.3 807.750  29
   2   6  -7 12315.7 773.888  28
  -2  -6   7 12675.9 509.347  12
  -2  -6   7 12340.5 467.217  22
  -2  -6   7 12620.7 481.952  23
   2   6  -7 12292.8 809.201  19
  -2  -6   7 11952.9 504.996  20
   2   6  -7 12478.9 493.606  14
  -2  -6   6 70.3781 75.0652   9
  -2  -6   6 87.1426 141.599   1
   2   6  -6 113.234 112.739  29
   2   6  -6 52.0272 107.177  28
  -2  -6   6 465.162 109.246  12
  -2  -6   6 131.518 51.8830  22
  -2  -6   6 54.1462 54.4028  23
  -2  -6   6 114.119 78.7933  20
   2   6  -6-66.5260 156.359  19
   2   6  -6 45.8117 60.8932  14
  -2  -6   5 8244.18 423.440   9
  -2  -6   5 7986.74 626.160   1
   2   6  -5 9405.09 627.981  28
   2   6  -5 9202.15 671.351  29
  -2  -6   5 7981.22 393.617  12
  -2  -6   5 7522.48 343.906  22
  -2  -6   5 8016.56 364.115  23
   2   6  -5 7439.50 601.875  19
  -2  -6   5 9437.57 432.493  20
   2   6  -5 7778.22 391.005  14
  -2  -6   4 629.477 123.101   9
  -2  -6   4 552.390 107.671   6
  -2  -6   4 133.053 138.062   1
   2   6  -4 625.260 170.480  29
   2   6  -4 473.496 150.075  28
  -2  -6   4 462.968 106.153  12
  -2  -6   4 438.403 88.8802  23
  -2  -6   4 477.730 109.385  20
   2   6  -4 471.928 152.069  19
   2   6  -4 633.585 117.153  14
  -2  -6   3 23787.5 1006.50   1
   2   6  -3 24088.9 894.524  28
   2   6  -3 22247.8 978.182  29
  -2  -6   3 23427.8 630.564  12
   2   6  -3 23128.7 964.689  19
  -2  -6   3 23307.6 636.510  20
  -2  -6   3 23269.1 679.716   9
  -2  -6   3 22382.9 648.281   6
  -2  -6   2 5768.55 494.755   1
   2   6  -2 5880.07 417.790  28
   2   6  -2 5907.09 492.112  29
  -2  -6   2 5994.91 315.992  12
   2   6  -2 6491.59 499.865  19
  -2  -6   2 5983.63 342.721   9
   2   6  -1 1224.46 213.554  19
  -2  -6   1 1416.18 243.807   1
   2   6  -1 1435.39 250.756  29
   2   6  -1 1452.88 203.739  28
   2   6   0 6051.33 440.276  19
  -2  -6   0 6011.37 475.297   1
   2   6   0 6274.91 482.394  29
   2   6   1 295.268 113.400  19
  -2  -6  -1 81.5662 95.8651   1
  -2  -6  -1 50.3122 106.681   3
   2   6   1 36.4318 108.083  29
   2   6   2 8504.44 469.814  19
   2   6   2 8031.37 520.533  29
  -2  -6  -2 8445.96 555.499   1
  -2  -6  -2 8354.27 512.083   3
   2   6   3 4366.05 383.429  29
   2   6   3 3651.11 390.358   2
  -2  -6  -3 3180.41 349.026   1
  -2  -6  -3 3582.39 347.538   3
   2   6   4 12673.4 627.727  29
  -2  -6  -4 14367.1 585.042  17
   2   6   4 12880.6 721.844   2
  -2  -6  -4 14491.3 694.504   3
  -2  -6  -4 12805.8 699.223   1
   2   6   5 33589.7 1192.77   2
  -2  -6  -5 36475.4 1129.79   3
  -2  -6  -5 35645.6 832.714  10
   2   6   5 34573.1 1013.58  29
  -2  -6  -5 34667.7 955.271  17
  -2  -6  -5 33528.3 810.258   6
  -2  -6  -5 33700.4 859.372   7
  -2  -6  -6 44983.1 1153.05  17
  -2  -6  -6 44965.5 946.464  10
   2   6   6 43085.2 1402.09   2
  -2  -6  -6 44471.7 1292.68   3
  -2  -6  -6 43119.8 915.562   6
  -2  -6  -6 43104.2 994.980   7
  -2  -6  -6 47493.0 1063.39   5
  -2  -6  -7 22627.6 874.081  17
  -2  -6  -7 22531.6 684.553  10
  -2  -6  -7 23461.0 692.920  24
   2   6   7 21362.9 1028.39   2
  -2  -6  -7 22903.4 967.680   3
  -2  -6  -7 25413.8 794.749   5
  -2  -6  -7 22151.1 732.844   7
  -2  -6  -7 21767.9 649.441   6
  -2  -6  -8 14093.1 738.218  17
  -2  -6  -8 15789.7 576.941  10
  -2  -6  -8 14764.2 556.720  24
   2   6   8 14172.9 858.854   2
  -2  -6  -8 15226.6 831.861   3
  -2  -6  -8 16111.0 644.946   5
  -2  -6  -8 15001.2 612.771   7
  -2  -6  -9 29489.0 1110.57  17
  -2  -6  -9 31365.7 801.707  24
  -2  -6  -9 30737.1 813.473  10
  -2  -6  -9 32087.8 918.135   5
  -2  -6  -9 31703.2 904.928   7
   2   6   9 28604.7 1252.28   2
  -2  -6  -9 31176.4 1212.22   3
  -2  -6 -10 161.382 110.444  25
  -2  -6 -10 152.637 90.0894  10
  -2  -6 -10 146.461 90.5201  24
  -2  -6 -10 14.9087 95.7885   7
  -2  -6 -10 16.2176 110.102   5
  -2  -6 -11 13381.5 543.549  10
  -2  -6 -11 13345.0 593.278   7
  -2  -6 -11 14402.2 602.262  25
  -2  -6 -12 1433.87 183.889  10
  -2  -6 -12 1712.06 219.745   7
  -2  -6 -12 1420.87 197.120  25
  -2  -6 -13 4060.23 277.266  10
  -2  -6 -13 4092.14 304.781   7
  -2  -6 -14 221.921 84.0906  10
  -2  -6 -14 334.287 94.2082   7
  -2  -6 -15 381.907 85.7492  10
   2   7 -13 39.2555 48.7658  24
  -2  -7  13-26.0226 41.0337  23
  -2  -7  13-31.6346 41.5863  12
   2   7 -13 34.6146 51.5193  25
   2   7 -12 142.120 69.1995  24
  -2  -7  12-42.7032 46.2448  23
  -2  -7  12 36.8241 48.1080  12
   2   7 -12 98.1032 69.9605  25
   2   7 -11 3530.14 260.920  24
  -2  -7  11 3253.22 215.867  23
  -2  -7  11 3700.24 219.266  22
  -2  -7  11 3815.45 235.269  12
  -2  -7  11 3455.72 230.598  20
   2   7 -11 3459.89 263.443  25
   2   7 -10-34.3457 93.9535  24
  -2  -7  10-43.8269 70.1971  23
  -2  -7  10-14.3047 68.0745  22
  -2  -7  10-40.8634 72.7067  12
  -2  -7  10 1.94802 69.9120  20
   2   7 -10 93.2326 94.8329  25
   2   7  -9 571.716 132.945  25
  -2  -7   9 425.033 109.107  12
  -2  -7   9 553.201 104.790  22
  -2  -7   9 454.423 105.648  23
  -2  -7   9 464.932 116.834  20
   2   7  -9 349.558 90.0359  14
   2   7  -8 6625.21 348.501  14
   2   7  -8 7115.90 439.385  25
  -2  -7   8 6547.08 346.556  23
  -2  -7   8 6920.26 341.567  22
  -2  -7   8 6922.67 374.748  12
  -2  -7   8 6621.38 376.986  20
  -2  -7   8 6674.00 368.558   9
   2   7  -7 24552.3 684.343  14
  -2  -7   7 24471.6 639.488  22
  -2  -7   7 23636.2 646.003  23
  -2  -7   7 24834.2 707.494  12
  -2  -7   7 23952.2 715.635  20
  -2  -7   7 23576.6 721.154   9
   2   7  -6 2116.00 211.832  14
  -2  -7   6 2103.40 194.457  22
  -2  -7   6 2296.34 201.501  23
  -2  -7   6 2310.05 226.352  12
  -2  -7   6 2264.74 231.081  20
  -2  -7   6 1760.01 210.300   9
   2   7  -5 10328.7 465.323  14
  -2  -7   5 9910.93 447.139  12
  -2  -7   5 9772.01 400.774  23
  -2  -7   5 9802.26 460.626  20
  -2  -7   5 9945.72 485.498   9
  -2  -7   4 17884.4 649.118   9
  -2  -7   4 16224.0 587.940   6
   2   7  -4 19289.9 1011.96  29
   2   7  -4 17912.1 859.719  28
  -2  -7   4 18724.1 984.945   1
  -2  -7   4 17673.3 582.404  12
  -2  -7   4 17120.2 593.156  20
   2   7  -4 17350.3 930.344  19
   2   7  -4 18154.0 616.789  14
  -2  -7   3 897.331 167.274   9
  -2  -7   3 729.370 143.284   6
   2   7  -3 711.636 198.052  29
   2   7  -3 944.735 200.910  28
  -2  -7   3 948.051 142.202  12
   2   7  -3 964.196 162.973  14
  -2  -7   3 808.558 133.703  20
   2   7  -3 933.491 226.480  19
  -2  -7   3 653.488 241.579   1
  -2  -7   2 4750.78 333.008   9
  -2  -7   2 4626.38 324.309   6
  -2  -7   2 4896.98 496.726   1
   2   7  -2 4385.40 472.191  29
  -2  -7   2 4704.62 298.924  12
  -2  -7   2 4886.07 308.969  20
   2   7  -2 4299.75 452.062  19
   2   7  -2 4663.80 321.629  14
  -2  -7   1 49082.2 1497.35   1
  -2  -7   1 48182.5 908.449  12
   2   7  -1 47900.5 1471.36  29
  -2  -7   1 47593.8 909.253  20
   2   7  -1 49785.1 1403.20  19
  -2  -7   1 48039.0 1036.00   6
  -2  -7   1 49047.6 1041.57   9
  -2  -7   0 1720.94 297.734   1
  -2  -7   0 1852.68 181.852  12
   2   7   0 1759.63 284.866  29
  -2  -7   0 1507.66 163.580  20
   2   7   0 1766.53 267.645  19
  -2  -7   0 1470.32 187.712   6
  -2  -7   0 1610.15 193.189   9
  -2  -7  -1 6918.00 558.329   1
  -2  -7  -1 7254.98 344.685  12
  -2  -7  -1 8964.12 466.908  10
   2   7   1 7388.16 567.654  29
  -2  -7  -1 7860.41 403.152  32
   2   7   1 7409.84 511.187  19
  -2  -7  -1 8202.84 435.393   6
  -2  -7  -1 6731.10 382.315   9
  -2  -7  -1 7307.37 388.689   7
   2   7   2 3103.85 368.249  29
  -2  -7  -2 3879.64 281.006  32
  -2  -7  -2 3414.13 403.917   1
   2   7   2 3289.49 408.692   2
  -2  -7  -2 3644.87 294.595   6
  -2  -7  -2 3236.84 262.834   9
  -2  -7  -2 3967.30 299.986   7
  -2  -7  -2 4218.17 320.692  10
  -2  -7  -2 3561.95 236.839  12
   2   7   3 3447.73 379.848  29
  -2  -7  -3 3362.60 255.162  32
  -2  -7  -3 3982.11 310.170  10
   2   7   3 3676.46 428.682   2
  -2  -7  -3 3735.63 421.266   1
  -2  -7  -3 3649.44 290.008   6
  -2  -7  -3 3502.58 286.343   7
  -2  -7  -3 3639.20 277.037   9
  -2  -7  -4 403.392 104.391  26
   2   7   4 234.940 127.734  29
  -2  -7  -4 387.151 107.113  10
  -2  -7  -4 20.3688 88.2689   9
  -2  -7  -4-16.4271 83.0876   6
  -2  -7  -4 334.464 113.794   7
   2   7   4 318.398 177.923   2
  -2  -7  -5 3487.17 285.584  10
  -2  -7  -5 3948.17 285.684  26
  -2  -7  -5 3837.51 296.165   6
  -2  -7  -5 4448.82 334.525   7
   2   7   5 3259.02 424.251   2
  -2  -7  -5 3805.21 397.650   3
  -2  -7  -6 13910.0 559.107   6
  -2  -7  -6 14000.4 600.856   7
  -2  -7  -6 13920.6 766.067   3
   2   7   6 14337.6 887.854   2
  -2  -7  -6 14945.9 584.636  10
  -2  -7  -7 50575.0 1028.41   6
  -2  -7  -7 48996.1 1133.83   7
  -2  -7  -7 50840.1 1473.41   3
   2   7   7 48299.5 1648.13   2
  -2  -7  -7 50670.2 1068.11  10
  -2  -7  -8 876.371 170.642   7
  -2  -7  -8 965.920 164.428  10
  -2  -7  -9-35.0591 74.8054   7
  -2  -7  -9 135.275 91.6200  10
  -2  -7 -10 2893.61 287.156   7
  -2  -7 -10 2751.61 253.979  10
  -2  -7 -11 157.375 83.9094   7
  -2  -7 -11 231.894 87.8910  10
  -2  -7 -12 1291.77 186.800   7
  -2  -7 -12 1166.37 159.331  10
  -2  -7 -13-41.7138 73.8018   7
  -2  -7 -13-40.4892 68.9075  10
  -2  -7 -14 195.782 68.9974   7
  -2  -7 -14 77.5164 48.6024  10
  -2  -7 -15 2.52798 58.2979   7
   2   7  16 206.057 56.3235  21
   2   8 -11 221.257 68.4856  24
  -2  -8  11 201.277 56.2551  23
  -2  -8  11 374.174 69.5085  12
   2   8 -11 348.535 85.7752  25
   2   8 -10-18.5163 72.6855  24
  -2  -8  10 39.6573 49.2898  23
  -2  -8  10 75.5471 59.8337  12
  -2  -8  10 39.8746 55.0430  20
   2   8 -10 109.205 89.4641  25
  -2  -8   9 48.2934 62.8567  23
  -2  -8   9 153.314 58.0378  22
  -2  -8   9 167.727 76.1885  12
  -2  -8   9 203.611 82.6579  20
   2   8  -9 222.184 104.225  25
  -2  -8   8 50.2451 60.8818  23
  -2  -8   8-66.9657 64.7908  22
  -2  -8   8-8.79655 72.3158  12
  -2  -8   8 39.5108 76.6533  20
   2   8  -8-82.7682 86.5020  25
   2   8  -7 2469.28 209.508  14
   2   8  -7 2524.50 263.112  25
  -2  -8   7 2377.89 192.292  23
  -2  -8   7 2401.99 220.976  12
  -2  -8   7 2267.38 219.825  20
  -2  -8   7 2290.29 226.491   9
   2   8  -6 4112.28 280.727  14
  -2  -8   6 4733.53 264.026  23
  -2  -8   6 4399.01 306.343  20
  -2  -8   6 4743.40 330.549   9
  -2  -8   6 4408.03 294.537  12
   2   8  -5 418.157 105.726  14
  -2  -8   5 543.440 126.019  20
  -2  -8   5 442.500 107.983   6
  -2  -8   5 648.255 145.356   9
  -2  -8   5 711.598 132.875  12
   2   8  -4 1530.04 189.286  14
  -2  -8   4 1592.05 188.811  20
  -2  -8   4 1547.42 195.477   6
  -2  -8   4 1709.55 215.334   9
  -2  -8   4 1520.67 182.626  12
   2   8  -3 18406.6 633.136  14
  -2  -8   3 18592.4 614.896  20
  -2  -8   3 18295.4 643.901   6
  -2  -8   3 18618.7 681.607   9
  -2  -8   3 19087.1 596.042  12
   2   8  -2 3054.22 271.971  14
  -2  -8   2 3108.44 249.512  20
  -2  -8   2 3345.02 289.714   6
  -2  -8   2 3441.57 301.955   9
  -2  -8   2 3457.94 257.598  12
   2   8  -1 28245.8 803.595  14
  -2  -8   1 26656.2 693.649  20
  -2  -8   1 26722.2 688.018  12
  -2  -8   1 26957.3 809.067   6
  -2  -8   1 26481.4 807.485   9
  -2  -8   0 3368.82 253.032  12
  -2  -8   0 3012.87 291.335   6
  -2  -8   0 3145.60 289.570   9
  -2  -8  -1 20292.1 578.515  12
   2   8   1 20147.9 1006.87  29
   2   8   1 19730.3 1041.56   2
  -2  -8  -1 20402.8 1026.91   1
  -2  -8  -1 20564.4 713.390   6
  -2  -8  -1 21324.7 706.370   9
  -2  -8  -2 7426.26 455.263  10
   2   8   2 6063.83 556.006  29
   2   8   2 5450.64 550.381   2
  -2  -8  -2 6545.02 593.145   1
  -2  -8  -2 6091.07 393.729   6
  -2  -8  -2 6189.60 376.803   9
  -2  -8  -2 5890.73 366.475   7
   2   8   3 8053.21 628.621  29
  -2  -8  -3 8666.50 467.018   6
  -2  -8  -3 8705.35 443.647   9
  -2  -8  -3 8753.21 459.876   7
  -2  -8  -3 9652.37 505.512  10
  -2  -8  -4 3471.81 302.194   6
  -2  -8  -4 3407.20 266.706   9
  -2  -8  -4 3275.78 293.473   7
  -2  -8  -4 3855.53 325.702  10
  -2  -8  -5 7238.82 422.212   6
  -2  -8  -5 7699.72 453.644   7
  -2  -8  -5 8488.75 466.311  10
  -2  -8  -6-1.68342 84.0313   6
  -2  -8  -6-29.6039 84.3921  10
  -2  -8  -7 14624.1 569.831   6
  -2  -8  -7 15143.4 634.154   7
  -2  -8  -7 15867.6 610.870  10
  -2  -8  -8 9489.76 505.627   7
  -2  -8  -8 9847.87 439.535   6
  -2  -8  -8 9813.26 472.978  10
  -2  -8  -9 648.095 154.527   7
  -2  -8  -9 919.237 159.816  10
  -2  -8 -10 382.941 125.822   7
  -2  -8 -10 201.019 81.1336  10
  -2  -8 -11 18.8095 88.5527   7
  -2  -8 -11 25.7735 80.7757  10
  -2  -8 -12 25.9852 71.5742   7
  -2  -8 -12-282.336 84.1760  10
  -2  -8 -13 266.790 83.1995   7
   2   8  14 174.820 65.5539  21
  -2  -8 -14 6.18767 52.1577   7
   2   8  15 1112.81 102.085  21
   2   9 -10 33.9796 43.9943  24
  -2  -9  10-14.6003 39.7520  12
   2   9 -10-5.23543 42.9033  25
   2   9  -9 286.248 74.3181  24
  -2  -9   9 414.610 76.5905  12
   2   9  -9 330.539 84.0781  25
  -2  -9   9 365.261 75.9918  20
  -2  -9   8 608.292 99.5495  12
   2   9  -8 595.755 115.636  25
  -2  -9   8 544.517 99.5771  20
  -2  -9   7 1531.36 153.372  12
  -2  -9   7 1646.26 166.028  20
   2   9  -7 1736.75 195.298  25
   2   9  -6 137.043 69.4771  14
  -2  -9   6 295.932 97.6385  20
  -2  -9   6 202.512 89.3295   9
  -2  -9   6 225.552 80.7984  12
   2   9  -5 669.634 117.780  14
  -2  -9   5 706.795 128.551  20
  -2  -9   5 737.471 136.733   9
  -2  -9   5 730.907 124.583  12
   2   9  -4 2901.47 235.036  14
  -2  -9   4 2614.31 226.760  20
  -2  -9   4 2599.77 227.814   6
  -2  -9   4 2336.61 232.678   9
  -2  -9   4 2569.30 212.893  12
   2   9  -3 1110.91 158.737  14
  -2  -9   3 1022.82 148.094  20
  -2  -9   3 1046.78 160.476   6
  -2  -9   3 1038.60 174.879   9
  -2  -9   3 1114.49 149.054  12
   2   9  -2 561.110 119.909  14
  -2  -9   2 290.426 87.5853  20
  -2  -9   2 132.156 79.2162   6
  -2  -9   2 256.243 114.047   9
  -2  -9   2 326.871 96.6144  12
   2   9  -1 3563.44 282.512  14
  -2  -9   1 3282.21 237.780  20
  -2  -9   1 3138.03 284.577   9
  -2  -9   1 3406.88 293.941   6
  -2  -9   1 3152.89 234.574  12
   2   9   0 383.276 122.436  14
  -2  -9   0 217.536 93.9535   6
  -2  -9   0 398.806 122.223   9
  -2  -9   0 350.431 89.6599  12
  -2  -9  -1 1699.84 220.103   6
  -2  -9  -1 1995.98 223.513   9
  -2  -9  -2 888.412 157.726   9
  -2  -9  -2 933.648 160.443   6
  -2  -9  -3 92.3156 77.2747   7
  -2  -9  -3 221.830 93.3988   6
  -2  -9  -4 78.7518 85.0210   7
  -2  -9  -4-72.8088 76.1539   6
  -2  -9  -4 7.23851 65.9888   9
  -2  -9  -5 5145.79 349.601   6
  -2  -9  -5 5019.63 354.422   7
  -2  -9  -6 381.242 106.348   7
  -2  -9  -6 365.564 117.085   6
  -2  -9  -6 301.758 105.869  10
  -2  -9  -7 159.269 98.5738   7
  -2  -9  -7 98.7398 78.3609   6
  -2  -9  -7 214.123 106.939  10
  -2  -9  -8 127.496 95.7818  10
  -2  -9  -8-37.6814 74.5830   6
  -2  -9  -8 29.2864 78.5613   7
   2   9   8-74.2592 64.4243  21
  -2  -9  -9-7.44323 72.9634  10
  -2  -9  -9 60.4772 72.4014   7
   2   9   9 206.736 69.3629  21
  -2  -9 -10 1015.88 126.484  10
   2   9  10 707.070 115.631  21
  -2  -9 -10 951.597 153.317   7
   2   9  11 751.269 108.742  21
  -2  -9 -11 709.091 125.742   7
   2   9  12 11.9483 49.9530  21
  -2  -9 -12-35.2809 64.5493   7
   2   9  13 488.055 71.5318  21
  -2  -9 -13 270.519 71.0103   7
  -2 -10   7 1889.75 124.900  12
   2  10  -7 1999.36 156.043  25
  -2 -10   7 2054.40 138.043  20
  -2 -10   6 225.448 60.4207  12
  -2 -10   6 326.239 79.4642  20
   2  10  -6 236.435 78.8698  25
  -2 -10   5 128.861 50.7720  12
  -2 -10   5 28.9953 63.1512   9
  -2 -10   5 164.408 66.9619  20
   2  10  -5 147.570 82.4006  25
  -2 -10   4 4058.55 228.996  20
  -2 -10   4 3779.59 218.613   6
  -2 -10   4 3834.93 261.115   9
  -2 -10   4 3710.16 205.515  12
   2  10  -3 659.593 109.671  14
  -2 -10   3 904.326 120.491  20
  -2 -10   3 795.135 124.984   6
  -2 -10   3 844.564 145.668   9
  -2 -10   3 933.202 112.970  12
   2  10  -2 4092.37 251.035  14
  -2 -10   2 3376.85 206.000  20
  -2 -10   2 3466.85 204.630  12
  -2 -10   2 3601.12 259.812   6
  -2 -10   2 3749.44 281.006   9
   2  10  -1 736.656 118.473  14
  -2 -10   1 436.670 114.687   6
  -2 -10   1 570.430 133.677   9
   2  10   0-60.4637 76.1084  14
  -2 -10   0 47.2785 75.0027   6
  -2 -10   0-90.5880 96.1783   9
   2  10   1 1154.04 153.232  14
  -2 -10  -1 1052.77 167.582   6
  -2 -10  -1 1177.12 168.955   9
   2  10   2 56.6186 81.7783  14
  -2 -10  -2 240.481 104.471   9
  -2 -10  -2 193.834 104.609   6
   2  10   3-46.1713 77.2249  14
  -2 -10  -3-88.2976 101.379   6
  -2 -10  -3 42.2317 66.7729   9
  -2 -10  -4 73.9577 85.9792   6
  -2 -10  -4 108.053 69.0419   9
  -2 -10  -5 363.720 94.6783   7
  -2 -10  -5 476.359 117.492   6
  -2 -10  -6 5.39215 68.5945   7
  -2 -10  -6 78.9938 79.3393   6
  -2 -10  -7 113.847 72.4955   7
  -2 -10  -7 52.5680 73.8624   6
  -2 -10  -8 604.139 106.004   7
  -2 -10  -9 125.688 70.6078   7
  -2 -10 -10 3964.93 229.652   7
  -2 -10 -11 866.269 103.168   7
   2  11  -4 1650.69 131.856  25
   2  11  -3 2862.50 187.633  25
  -2 -11   2 6.74134 42.6583   6
  -2 -11   2 8.18058 55.5110   9
  -2 -11   1 57.0317 58.0195   6
  -2 -11   1 85.3697 57.3829   9
  -2 -11   0 5.98058 67.4182   6
   2  11   0 65.4463 51.3833  14
  -2 -11  -1 419.145 91.7265   6
  -2 -11  -1 383.033 89.0257   9
   2  11   1 350.438 67.6446  14
  -2 -11  -2-54.0427 61.7650   6
  -2 -11  -2 79.9262 54.9495   9
   2  11   2 19.2119 51.1885  14
  -2 -11  -3 1591.07 156.450   6
  -2 -11  -3 1621.61 139.778   9
   2  11   3 1569.79 138.118  14
  -2 -11  -4 87.7961 60.8757   6
   2  11   4 208.761 65.7079  14
  -2 -11  -5 910.741 111.421   6
   2  11   5 944.683 105.315  14
  -2 -11  -6 45.1302 53.5026   6
   2  11   6 151.731 47.6487  14
  -3  10   6-52.1859 55.5001  21
  -3  10   5 104.900 47.0408  21
  -3  10   4 26.0000 49.0080  21
   3 -10  -4 86.3898 42.6500   9
   3 -10  -4-65.6136 49.6085   6
   3 -10  -4 26.2688 39.0147  32
   3 -10  -3-5.65244 51.3548   9
   3 -10  -3 36.8660 49.7844   6
  -3  10   3 60.2007 45.5853  21
  -3  10   3-110.407 66.7274  14
   3 -10  -3 48.4627 51.3281  32
   3 -10  -2 793.957 107.088   9
   3 -10  -2 514.844 90.3451  32
  -3  10   2 938.060 117.621  21
  -3  10   2 733.114 98.9967  14
   3 -10  -1 116.322 63.4841   9
   3 -10  -1 111.892 50.9962  22
   3 -10  -1-1.94645 52.2839  32
  -3  10   1 65.6419 52.0113  21
  -3  10   1-39.9350 58.5977  14
   3 -10   0 1296.69 137.409   9
   3 -10   0 1186.87 113.353  22
   3 -10   0 1293.56 135.493  32
  -3  10   0 1143.08 122.874  21
  -3  10   0 1189.82 125.154  14
   3 -10   1 1000.71 120.036   9
   3 -10   1 901.886 98.7988  22
   3 -10   1 973.498 117.121  32
  -3  10  -1 717.061 90.0736  21
  -3  10  -1 864.590 111.632  14
   3 -10   2 111.706 53.1435   9
   3 -10   2 159.603 54.3131   6
   3 -10   2 199.952 60.1128  22
   3 -10   2 108.947 56.9424  32
   3 -10   2 94.8176 46.5756  20
  -3  10  -2 13.8626 50.4932  21
  -3  10  -2 236.950 69.1149  14
   3 -10   3 674.381 95.4490   9
   3 -10   3 618.665 86.7620   6
   3 -10   3 705.191 87.9786  22
   3 -10   3 515.052 83.5983  32
   3 -10   3 568.723 76.2802  20
  -3  10  -3 644.702 92.0376  14
  -3  10  -4 893.413 94.7094  14
   3 -10   4 854.326 88.6825  22
   3 -10   4 941.529 92.7255  20
   3 -10   4 835.582 94.7271   9
   3 -10   5 147.087 44.9343  20
  -3   9   9 1.11521 44.8862  21
   3  -9  -9-20.3191 36.4445  26
   3  -9  -9-35.4102 44.4932   7
  -3   9   8 179.526 64.0941  21
   3  -9  -8 110.490 54.7167  26
   3  -9  -8 196.907 61.0186   7
  -3   9   7 26.2843 63.3213  21
   3  -9  -7 10.6701 53.6774  26
   3  -9  -7 20.7323 46.0379   7
   3  -9  -6 520.880 95.3972  32
  -3   9   6 609.421 118.342  21
   3  -9  -6 541.536 95.2936   7
   3  -9  -6 411.445 86.8412   6
   3  -9  -5 8.35264 59.1374   9
   3  -9  -5 65.8239 47.1093   7
   3  -9  -5-46.4781 80.5072  26
   3  -9  -5 42.9428 67.3008  32
   3  -9  -5 0.16718 53.6813  22
  -3   9   5-19.7145 70.8284  21
  -3   9   5 158.271 72.6719  14
   3  -9  -4 283.968 77.4609   9
   3  -9  -4 277.870 99.6046  26
   3  -9  -4 287.151 89.0601  32
   3  -9  -4 310.978 78.7668  22
  -3   9   4 370.784 108.291  21
  -3   9   4 282.636 90.8943  14
   3  -9  -3-40.3992 71.3991   9
   3  -9  -3-48.0643 78.0325  26
   3  -9  -3 79.8196 69.6141  32
   3  -9  -3-10.4232 76.0263  22
  -3   9   3 65.6580 89.1489  21
  -3   9   3 21.9964 70.7825  14
   3  -9  -2 2039.45 209.120   9
   3  -9  -2 2214.06 216.901  26
   3  -9  -2 1878.11 203.213  32
   3  -9  -2 2087.05 189.436  22
  -3   9   2 1981.77 210.891  21
  -3   9   2 2226.87 212.483  14
   3  -9  -1 6524.71 365.243   9
   3  -9  -1 7095.23 369.328  26
   3  -9  -1 6737.73 335.090  22
   3  -9  -1 6294.39 358.876  32
  -3   9   1 6998.65 382.377  21
  -3   9   1 6737.01 354.474  14
   3  -9   0 949.157 157.886   9
   3  -9   0 884.986 133.751  22
   3  -9   0 845.579 153.766  32
   3  -9   0 810.749 120.957  20
  -3   9   0 897.258 147.792  21
  -3   9   0 1009.16 143.253  14
   3  -9   1 66.6544 69.2998   9
   3  -9   1 105.586 75.1339  22
   3  -9   1 13.3518 81.1833  32
   3  -9   1 2.80802 62.6542  20
  -3   9  -1 66.3620 71.7744  21
  -3   9  -1 82.5165 80.2836  14
   3  -9   2 195.978 84.3127   9
   3  -9   2-9.90140 70.6941  22
   3  -9   2 59.1113 76.7916  32
  -3   9  -2 77.8432 84.0236  21
   3  -9   2 9.99186 64.2062  20
  -3   9  -2-23.0920 74.1934  14
   3  -9   3 14.2744 68.1393   9
   3  -9   3-2.22482 67.0082  22
   3  -9   3-13.3312 61.0384  32
   3  -9   3 87.6715 75.5922  20
  -3   9  -3 49.1704 65.5906  21
  -3   9  -3 31.8365 66.0344  14
   3  -9   4 890.270 135.106   9
   3  -9   4 730.941 116.968  22
   3  -9   4 698.663 115.828  32
   3  -9   4 652.321 111.976  20
  -3   9  -4 767.647 114.094  21
  -3   9  -4 651.065 126.887  14
   3  -9   5 209.799 59.8738   9
   3  -9   5 210.188 81.2592  22
   3  -9   5 189.355 67.7396  32
  -3   9  -5 262.558 70.7909  21
   3  -9   5 267.043 78.5757  20
  -3   9  -5 287.460 83.2785  14
  -3   9  -6 127.076 64.7386  14
   3  -9   6 200.139 72.8285  20
   3  -9   6 209.660 66.2658   9
   3  -9   6 124.351 60.5068  22
   3  -9   7 436.631 82.1802  22
  -3   9  -7 378.282 79.5807  14
   3  -9   7 463.460 87.2166  20
   3  -9   8 42.6564 38.0114  22
   3  -9   8 58.7889 43.5441  20
  -3   9  -8-18.5789 45.7842  14
  -3   8  11 112.614 53.4557  21
   3  -8 -11 17.3813 44.7635   7
  -3   8  10 1010.17 105.860  13
   3  -8 -10 843.872 120.474  26
  -3   8  10 1161.11 137.446  21
   3  -8 -10 1296.74 144.251   7
   3  -8  -9 165.971 75.6033  26
  -3   8   9 247.781 97.2875  21
   3  -8  -9 273.631 91.1988   7
  -3   8   9 189.715 61.7657  13
   3  -8  -8 227.494 97.3625  26
  -3   8   8 164.612 65.5810  13
  -3   8   8 94.9348 87.2965  21
   3  -8  -8 190.874 97.4614   7
   3  -8  -7 691.010 118.268  32
   3  -8  -7 506.953 119.893  26
  -3   8   7 471.665 104.497  13
   3  -8  -7 530.154 99.3782  22
  -3   8   7 427.287 119.650  21
   3  -8  -7 250.510 96.8043   7
   3  -8  -6 649.865 126.997  32
   3  -8  -6 687.608 144.147  26
  -3   8   6 667.905 123.153  13
   3  -8  -6 714.315 120.012  22
  -3   8   6 881.120 159.083  21
   3  -8  -6 872.862 134.796   9
   3  -8  -6 613.481 123.371   7
   3  -8  -5 20.5492 77.9216  32
   3  -8  -5 58.6111 91.0425  26
  -3   8   5 117.075 62.9338  13
   3  -8  -5-39.3504 80.7731  22
  -3   8   5 111.270 88.7116  21
   3  -8  -5 114.436 66.1748   9
   3  -8  -5 41.4632 68.7367   7
   3  -8  -4 90.9671 84.5930  32
   3  -8  -4 166.677 98.3828  26
  -3   8   4 66.0253 65.3202  13
   3  -8  -4 62.1627 67.8446  22
  -3   8   4 109.651 104.719  21
   3  -8  -4 7.33456 79.4336   9
   3  -8  -4 92.5935 59.0608   7
   3  -8  -3 2267.34 213.324   7
   3  -8  -3 2426.74 236.256   9
   3  -8  -3 2332.59 246.523  26
   3  -8  -3 2678.02 267.730  32
   3  -8  -3 2602.95 240.053  22
  -3   8   3 2525.86 268.886  21
  -3   8   3 2305.39 210.073  13
   3  -8  -2 5321.26 364.653   9
   3  -8  -2 5137.82 357.878  26
   3  -8  -2 5045.79 361.279  32
   3  -8  -2 5001.18 330.486  22
  -3   8   2 5093.64 373.625  21
  -3   8   2 4719.93 293.405  13
   3  -8  -1 17186.1 650.762   9
   3  -8  -1 17467.2 635.487  26
   3  -8  -1 17346.1 655.250  32
   3  -8  -1 17415.2 602.633  22
   3  -8  -1 17579.6 564.652  20
  -3   8   1 16836.8 661.457  21
  -3   8   1 17224.8 626.794  14
   3  -8   0 63.5960 94.1434   9
   3  -8   0 47.2680 86.5823  26
   3  -8   0 39.7482 95.7396  32
   3  -8   0-76.3277 108.625  22
   3  -8   0 7.62159 89.4618  20
  -3   8   0 57.0005 102.248  21
  -3   8   0 32.6422 94.7658  14
   3  -8   1 19650.6 698.296   9
   3  -8   1 19314.3 643.610  26
   3  -8   1 18855.5 633.694  22
   3  -8   1 19341.0 686.627  32
   3  -8   1 20055.9 637.129  20
  -3   8  -1 19279.6 688.111  21
  -3   8  -1 19329.7 662.115  14
   3  -8   2 6725.58 406.554   9
   3  -8   2 6386.47 374.460  22
   3  -8   2 6546.88 398.111  32
   3  -8   2 6628.31 377.430  20
  -3   8  -2 6471.72 397.671  21
  -3   8  -2 6951.69 401.513  14
   3  -8   3 3429.76 292.599   9
   3  -8   3 3448.53 278.146  22
   3  -8   3 3376.60 281.802  32
   3  -8   3 3510.78 279.116  20
  -3   8  -3 3294.62 278.000  21
  -3   8  -3 3923.69 304.108  14
   3  -8   4 3475.03 282.870   9
   3  -8   4 3541.39 277.802  22
  -3   8  -4 2864.57 249.445  21
   3  -8   4 3345.74 270.677  32
   3  -8   4 3764.08 287.979  20
  -3   8  -4 3449.83 282.056  14
   3  -8   5 4446.87 301.901   9
  -3   8  -5 4140.78 287.673  21
   3  -8   5 4030.55 238.335  23
   3  -8   5 4829.74 317.075  22
   3  -8   5 4123.05 284.216  32
   3  -8   5 4560.98 309.733  20
  -3   8  -5 4704.66 321.056  14
   3  -8   6 136.512 81.1783   9
   3  -8   6 49.9797 77.5526  22
   3  -8   6 46.6619 52.3924  23
   3  -8   6 71.8554 67.5319  32
  -3   8  -6 34.1536 57.7414  21
   3  -8   6 44.0287 72.5774  20
  -3   8  -6 118.241 84.0501  14
  -3   8  -7 2817.71 233.868  14
   3  -8   7 2994.96 235.734  20
   3  -8   7 2765.89 201.062   9
  -3   8  -7 2770.67 200.004  21
   3  -8   7 3032.96 231.850  22
   3  -8   7 2365.40 179.796  23
   3  -8   8 480.540 105.031  20
  -3   8  -8 318.843 92.2769  14
   3  -8   8 492.370 104.817  22
   3  -8   8 427.671 83.8527  23
   3  -8   9 302.027 77.7089  20
  -3   8  -9 371.985 87.1188  14
   3  -8   9 285.932 69.6138  23
   3  -8   9 344.489 77.7811  22
   3  -8  10 35.1572 43.1690  20
   3  -8  10 70.1740 43.8124  23
   3  -8  10 172.032 61.6872  22
  -3   8 -10 75.5358 49.2873  14
   3  -8  11 195.151 47.5610  22
   3  -7 -13 0.71030 38.3390   7
   3  -7 -12 217.467 68.2058  26
  -3   7  12 140.040 58.4200  13
   3  -7 -12 229.773 72.7304  24
  -3   7  12 232.847 68.3535  21
   3  -7 -12 185.729 67.3483   7
  -3   7  11 1466.62 148.642  13
   3  -7 -11 1362.47 161.533  26
   3  -7 -11 1612.61 169.370  24
  -3   7  11 1464.51 155.535  21
   3  -7 -11 1076.70 145.594   7
  -3   7  10 3783.31 248.287  13
   3  -7 -10 3994.77 278.302  24
   3  -7 -10 3704.86 269.721  26
   3  -7 -10 3294.91 211.340  22
  -3   7  10 3714.29 265.590  21
   3  -7 -10 3720.80 277.474   7
   3  -7  -9 409.145 127.371  26
  -3   7   9 366.340 102.737  13
   3  -7  -9 262.655 80.6009  22
   3  -7  -9 470.882 130.922  24
  -3   7   9 349.643 108.020  21
   3  -7  -9 138.899 86.8244   7
   3  -7  -8 261.092 82.8475  32
   3  -7  -8 243.552 119.653  26
  -3   7   8 158.473 91.0949  13
   3  -7  -8 213.191 113.122  24
   3  -7  -8 240.008 88.4169  22
  -3   7   8 282.226 117.987  21
   3  -7  -8 204.218 101.088   7
   3  -7  -7 434.100 106.619  32
   3  -7  -7 415.625 122.133  26
  -3   7   7 261.753 98.7504  13
   3  -7  -7 464.555 124.444  24
   3  -7  -7 335.296 99.0830  22
  -3   7   7 433.885 136.621  21
   3  -7  -7 347.545 109.437   7
   3  -7  -6 718.885 137.048  32
   3  -7  -6 949.415 166.959  26
  -3   7   6 814.062 147.509  13
   3  -7  -6 926.887 162.049  24
   3  -7  -6 712.432 133.976  22
  -3   7   6 1000.86 183.450  21
   3  -7  -6 583.288 130.895   9
   3  -7  -6 795.891 149.947   7
   3  -7  -5 2719.21 263.668   7
   3  -7  -5 2911.54 263.211   9
   3  -7  -5 3224.02 284.545  32
   3  -7  -5 2658.24 268.015  26
   3  -7  -5 2938.73 270.589  24
   3  -7  -5 2940.13 256.465  22
  -3   7   5 3708.79 318.407  21
  -3   7   5 2829.46 248.311  13
   3  -7  -4 60.3954 96.1731  32
   3  -7  -4 63.1805 93.4014  26
  -3   7   4 78.6370 68.5106  13
   3  -7  -4 59.8087 79.6959  22
  -3   7   4 35.8266 103.199  21
   3  -7  -4 40.1899 77.9432   9
   3  -7  -3 1768.05 208.522   7
   3  -7  -3 1913.16 235.496   9
   3  -7  -3 1788.16 231.154  26
   3  -7  -3 2398.83 258.620  32
   3  -7  -3 2368.50 237.228  22
  -3   7   3 1829.64 240.049  21
  -3   7   3 1730.06 200.113  13
   3  -7  -2 4208.68 301.170   7
   3  -7  -2 5095.88 369.960   9
   3  -7  -2 5255.04 367.028  26
   3  -7  -2 4524.04 355.755  32
   3  -7  -2 4807.56 333.324  22
   3  -7  -2 4989.23 319.125  20
  -3   7   2 5098.89 378.068  21
  -3   7   2 4905.16 325.549  13
   3  -7  -1 9509.37 498.949   9
   3  -7  -1 9369.41 473.953  26
   3  -7  -1 9559.46 499.650  32
   3  -7  -1 9019.47 454.115  22
   3  -7  -1 9368.00 448.861  20
  -3   7   1 9743.96 518.139  21
  -3   7   1 8612.71 426.463  13
   3  -7   0 6586.04 421.133   9
   3  -7   0 5993.61 378.222  26
   3  -7   0 6071.29 399.526  32
   3  -7   0 6164.49 378.962  22
   3  -7   0 6795.70 389.277  20
  -3   7   0 6422.16 425.252  21
  -3   7   0 5620.28 339.218  13
   3  -7   1 24194.9 799.653   9
   3  -7   1 23425.6 731.311  26
   3  -7   1 24455.1 781.468  32
   3  -7   1 22819.1 720.516  22
   3  -7   1 24454.5 742.043  20
  -3   7  -1 23802.9 794.310  21
  -3   7  -1 22451.4 673.386  13
  -3   7  -1 23742.5 752.404  14
   3  -7   2 5634.01 391.212   9
   3  -7   2 5574.72 354.726  26
   3  -7   2 5202.15 354.973  22
   3  -7   2 4990.97 360.923  32
  -3   7  -2 5774.32 396.417  21
   3  -7   2 5075.54 350.986  20
  -3   7  -2 4964.61 316.521  13
  -3   7  -2 5376.08 366.168  14
   3  -7   3 2766.25 277.385   9
   3  -7   3 2935.41 271.280  22
   3  -7   3 2972.77 273.087  32
   3  -7   3 2957.60 273.156  20
  -3   7  -3 3233.03 298.796  21
  -3   7  -3 3233.68 286.336  14
   3  -7   4 15246.9 607.474   9
   3  -7   4 15811.2 604.051  32
   3  -7   4 15843.6 600.195  22
   3  -7   4 15557.7 527.022  23
   3  -7   4 15690.6 607.480  20
  -3   7  -4 15732.1 617.717  21
  -3   7  -4 15804.0 616.723  14
   3  -7   5 12924.9 543.270   9
  -3   7  -5 13105.5 468.654  11
   3  -7   5 12632.8 521.906  32
   3  -7   5 13001.3 546.066  22
  -3   7  -5 13785.9 565.369  21
   3  -7   5 12901.6 483.572  23
   3  -7   5 12854.9 542.509  20
  -3   7  -5 13252.1 564.287  14
   3  -7   6 222.594 101.286   9
  -3   7  -6 260.457 83.1480  11
   3  -7   6 118.994 79.6921  32
   3  -7   6 145.324 84.6154  23
   3  -7   6 269.440 114.312  22
  -3   7  -6 171.767 84.1905  21
   3  -7   6 342.778 123.702  20
  -3   7  -6 281.909 117.424  14
  -3   7  -7 19.5551 82.4214  14
   3  -7   7 57.8813 80.4567  22
   3  -7   7 19.4624 70.0036  23
  -3   7  -7 149.707 62.0949  11
   3  -7   7 120.845 104.996  20
  -3   7  -7 33.1774 55.9820  21
   3  -7   7 24.0465 59.4829   9
  -3   7  -8 2184.89 188.130  11
   3  -7   8 2535.01 227.004  20
  -3   7  -8 2401.37 237.853  14
   3  -7   8 2080.47 197.190  23
   3  -7   8 2082.35 209.297  22
  -3   7  -8 2149.97 199.443  21
  -3   7  -9 264.732 81.7000  11
   3  -7   9 400.021 102.223  20
  -3   7  -9 353.236 89.0845  21
  -3   7  -9 227.785 95.9125  14
   3  -7   9 216.603 82.2238  23
   3  -7   9 231.909 92.9985  22
  -3   7 -10 748.140 105.964  11
   3  -7  10 905.203 125.389  20
  -3   7 -10 914.441 138.613  14
   3  -7  10 851.841 123.789  23
   3  -7  10 829.658 125.830  22
   3  -7  11 33.1250 55.0130  12
   3  -7  11 198.617 65.2525  20
  -3   7 -11 14.8491 54.8952  14
   3  -7  11 94.3244 55.5028  23
   3  -7  11 47.5801 52.6017  22
   3  -7  12 5.43336 44.0441  12
   3  -7  12 37.8128 30.2595  20
   3  -7  12-0.81870 42.3860  22
   3  -7  12-28.3334 46.3819  23
  -3   7 -12-49.4792 59.5333  14
   3  -7  13-22.4154 38.4608  23
  -3   6  14 727.911 85.1106  13
   3  -6 -14 839.556 103.748  24
  -3   6  13 1695.52 150.211  13
   3  -6 -13 1727.12 161.010  24
   3  -6 -13 1658.80 149.804  26
   3  -6 -13 1692.83 153.213   7
   3  -6 -12 2152.08 202.115  24
   3  -6 -12 1873.32 185.834  26
  -3   6  12 1964.33 182.531  13
   3  -6 -12 1901.23 152.713  22
  -3   6  12 1672.05 159.382  21
   3  -6 -12 1720.25 182.205   7
   3  -6 -11 1761.99 197.253  26
   3  -6 -11 1861.99 205.401  24
  -3   6  11 1680.16 186.954  13
   3  -6 -11 1716.28 167.748  22
  -3   6  11 1789.96 185.115  21
   3  -6 -11 1790.20 204.964   7
   3  -6 -10 1937.12 218.416  26
   3  -6 -10 2203.30 231.370  24
  -3   6  10 2230.71 224.860  13
   3  -6 -10 2000.77 196.839  22
  -3   6  10 2179.53 227.003  21
   3  -6 -10 1798.72 220.660   7
   3  -6  -9 1314.31 173.852  22
   3  -6  -9 1087.26 174.014  24
  -3   6   9 1196.79 171.700  13
  -3   6   9 1335.36 190.550  21
   3  -6  -9 1107.74 179.855  26
   3  -6  -8 318.633 123.526  26
  -3   6   8 295.693 105.893  13
   3  -6  -8 388.006 112.562  22
   3  -6  -8 358.509 124.799  24
  -3   6   8 330.882 116.192  21
   3  -6  -8 52.9294 104.233  32
   3  -6  -7 3989.58 324.457  26
   3  -6  -7 3813.89 309.665  24
  -3   6   7 4086.24 308.483  13
   3  -6  -7 3598.70 276.697  22
  -3   6   7 3606.71 305.687  21
   3  -6  -7 3751.14 300.197  32
   3  -6  -6-91.9370 99.3961  26
  -3   6   6 61.9051 77.7289  13
   3  -6  -6 137.884 82.3081  22
   3  -6  -6 99.6503 82.9175  24
  -3   6   6 100.878 90.0180  21
   3  -6  -6-29.5249 79.0815  32
  -3   6   5 435.344 196.149  29
   3  -6  -5 609.402 137.313  32
   3  -6  -5 521.770 132.187  26
  -3   6   5 675.002 136.381  13
   3  -6  -5 340.544 112.865  24
   3  -6  -5 594.492 132.651  22
  -3   6   5 516.104 130.801  21
   3  -6  -5 676.753 213.698  17
   3  -6  -4 1476.89 204.401  32
   3  -6  -4 1431.41 243.492  30
  -3   6   4 1373.70 306.722  29
   3  -6  -4 1020.08 171.827  26
  -3   6   4 1327.32 179.963  13
   3  -6  -4 1380.91 181.917  22
   3  -6  -4 1105.53 170.649  24
  -3   6   4 1358.77 198.500  21
   3  -6  -4 1358.97 262.611  17
  -3   6   3 1124.70 252.003   4
   3  -6  -3 1026.33 201.076  30
  -3   6   3 903.422 247.969  29
   3  -6  -3 861.691 152.965  32
   3  -6  -3 846.144 156.808  26
  -3   6   3 621.833 128.979  13
   3  -6  -3 657.718 134.234  22
   3  -6  -3 600.856 128.884  24
  -3   6   3 787.561 152.961  21
   3  -6  -3 562.133 122.460  20
   3  -6  -3 687.357 186.102  17
  -3   6   2 270.271 182.352   4
   3  -6  -2 234.105 105.837  32
   3  -6  -2 213.683 132.762  30
  -3   6   2 70.2042 127.646  29
   3  -6  -2 117.811 83.4042  26
  -3   6   2 66.5671 70.4599  13
   3  -6  -2 59.6959 73.6550  22
  -3   6   2 132.011 94.7215  21
   3  -6  -2 108.488 90.2291  20
   3  -6  -2 190.805 121.218  17
  -3   6   1 6219.67 560.794   4
   3  -6  -1 6322.27 457.884  30
   3  -6  -1 6441.90 400.050  32
  -3   6   1 5917.56 560.938  29
   3  -6  -1 6375.69 376.012  26
   3  -6  -1 6307.55 367.625  22
   3  -6  -1 6379.68 370.257  20
  -3   6   1 6450.54 407.285  21
   3  -6  -1 6155.08 489.517  17
  -3   6   1 6433.54 369.759  13
  -3   6   0 803.009 218.161   4
   3  -6   0 1756.12 236.948  30
  -3   6   0 998.911 232.675  29
   3  -6   0 1152.08 179.151  32
   3  -6   0 890.149 156.835  26
  -3   6   0 1037.05 159.420  13
   3  -6   0 1068.09 166.077  22
  -3   6   0 996.042 171.273  21
   3  -6   0 1374.69 177.507  20
   3  -6   0 931.356 199.170  17
  -3   6  -1 8675.97 633.924   4
   3  -6   1 8502.62 531.542  30
   3  -6   1 9215.14 471.462  32
  -3   6  -1 8671.94 658.424  29
   3  -6   1 8584.59 429.400  26
   3  -6   1 9412.55 452.720  22
   3  -6   1 8372.69 573.353  17
   3  -6   1 9526.85 462.180  20
  -3   6  -1 9542.42 495.636  21
  -3   6  -1 8783.50 425.462  13
   3  -6   2 785.336 153.206   9
  -3   6  -2 537.612 186.950   4
   3  -6   2 877.477 173.422  30
  -3   6  -2 370.325 164.660  29
   3  -6   2 486.797 114.609  32
   3  -6   2 922.304 139.261  26
  -3   6  -2 814.994 125.719  11
  -3   6  -2 331.898 99.0364  13
   3  -6   2 474.034 123.308  22
   3  -6   2 567.140 137.358  20
  -3   6  -2 535.739 141.411  21
   3  -6   2 654.212 181.315  16
  -3   6  -2 833.950 154.773  14
   3  -6   3 1448.53 192.400   9
   3  -6   3 1783.78 246.850  30
  -3   6  -3 2024.41 321.747  29
   3  -6   3 1476.19 190.220  32
  -3   6  -3 1058.55 158.329  13
  -3   6  -3 1070.85 153.534  11
  -3   6  -3 2182.85 324.055   4
   3  -6   3 1411.16 191.545  22
   3  -6   3 1516.39 177.798  23
   3  -6   3 1269.08 181.538  20
  -3   6  -3 1537.11 301.451  19
  -3   6  -3 1440.77 208.280  21
   3  -6   3 1837.03 297.379  16
  -3   6  -3 1193.04 180.983  14
   3  -6   4 45259.4 1032.16   9
  -3   6  -4 44269.9 913.227  11
   3  -6   4 43489.1 985.454  32
   3  -6   4 40421.5 1177.46  30
  -3   6  -4 43019.5 1419.07  29
   3  -6   4 42735.3 976.896  22
   3  -6   4 43066.6 905.468  23
  -3   6  -4 44433.3 1040.66  21
   3  -6   4 44602.8 1013.99  20
  -3   6  -4 43597.7 1436.15  19
  -3   6  -4 41667.3 913.330  13
   3  -6   4 42589.1 1346.36  16
  -3   6  -4 44832.4 1008.21  14
   3  -6   5 17289.1 630.327   9
  -3   6  -5 17247.1 581.358  11
   3  -6   5 15837.4 764.969  30
   3  -6   5 17601.1 619.019  32
   3  -6   5 18078.9 637.857  22
   3  -6   5 17197.7 586.808  23
  -3   6  -5 16885.4 640.201  21
   3  -6   5 17643.1 643.996  20
  -3   6  -5 17561.7 918.096  19
   3  -6   5 16761.0 869.742  16
  -3   6  -5 18012.1 648.496  14
   3  -6   6 47.6724 71.7808   9
  -3   6  -6 2.57423 84.4484  11
   3  -6   6-3.28482 85.8374  32
   3  -6   6 68.6604 93.3977  23
   3  -6   6 108.002 93.1430  22
  -3   6  -6 101.744 87.2094  21
   3  -6   6-18.6261 107.581  20
  -3   6  -6 292.701 109.903  14
  -3   6  -7 30175.1 838.804  14
   3  -6   7 28091.5 790.896  22
   3  -6   7 30527.5 786.202  23
  -3   6  -7 29421.9 811.467  21
  -3   6  -7 29832.0 760.652  11
   3  -6   7 30383.5 832.245  20
   3  -6   7 28520.0 750.537   9
  -3   6  -8 11517.0 474.938  11
  -3   6  -8 12083.8 502.621  21
   3  -6   8 11188.9 496.387  22
   3  -6   8 11265.6 480.081  23
   3  -6   8 12053.0 514.832  20
  -3   6  -8 12271.8 537.444  14
   3  -6   9-188.608 71.1934  27
  -3   6  -9 159.010 78.8807  11
   3  -6   9 105.449 82.9256  22
   3  -6   9 188.415 91.8743  23
   3  -6   9 132.293 84.2302  20
  -3   6  -9 70.5161 58.5150  21
  -3   6  -9 44.1919 84.3824  14
   3  -6  10 302.016 80.8431  27
  -3   6 -10 236.382 87.4944  11
   3  -6  10 307.706 88.6354  22
   3  -6  10 425.997 112.143  23
   3  -6  10 251.842 87.7050  20
  -3   6 -10 365.251 92.5718  21
  -3   6 -10 207.441 91.4903  14
   3  -6  11 409.554 81.0433  27
  -3   6 -11 505.126 100.467  11
   3  -6  11 563.108 101.308  20
  -3   6 -11 538.446 125.168  14
   3  -6  11 334.495 95.8413  23
   3  -6  11 476.829 113.124  22
   3  -6  12 721.436 92.5532  27
   3  -6  12 563.985 89.9855  20
   3  -6  12 658.013 113.739  23
   3  -6  12 631.478 106.125  22
  -3   6 -12 611.345 117.172  14
   3  -6  13 88.6960 56.4022  23
   3  -6  13 150.810 57.9594  22
  -3   6 -13 206.197 79.4342  14
   3  -6  13 267.327 61.7780  27
   3  -6  14 542.203 78.0321  23
   3  -6  14 531.154 71.0181  22
   3  -6  14 673.733 84.5657  12
  -3   6 -14 751.277 93.3307  14
  -3   5  15 677.214 85.3339  13
   3  -5 -15 597.900 87.5731  24
   3  -5 -14 1012.19 130.606  24
  -3   5  14 1175.63 133.242  13
   3  -5 -14 1226.60 126.807  26
   3  -5 -14 1161.36 119.306   7
   3  -5 -13 498.214 86.8276  22
   3  -5 -13 445.645 110.925  24
  -3   5  13 377.972 100.516  13
   3  -5 -13 488.519 107.195  26
   3  -5 -13 524.404 105.112   7
   3  -5 -12 1228.71 175.003  26
  -3   5  12 1229.28 163.723  13
   3  -5 -12 1292.24 151.344  22
   3  -5 -12 1260.64 171.694  24
  -3   5  12 1235.88 150.453  21
   3  -5 -12 1087.53 158.620   7
   3  -5 -11 764.720 150.520  26
  -3   5  11 785.964 146.869  13
   3  -5 -11 598.942 118.638  22
   3  -5 -11 769.129 147.521  24
  -3   5  11 878.036 145.740  21
   3  -5 -11 694.569 148.650   7
   3  -5 -10 3270.22 258.592  22
  -3   5  10 3659.50 297.282  13
  -3   5  10 3353.99 270.759  21
   3  -5 -10 3517.80 294.210  24
   3  -5 -10 3247.52 289.946  26
   3  -5  -9 48.2617 90.1279  24
   3  -5  -9 205.016 100.478  22
  -3   5   9 291.383 117.083  13
  -3   5   9 411.425 119.712  21
   3  -5  -9 322.087 124.668  26
   3  -5  -8 1303.54 195.764  26
  -3   5   8 1158.62 183.641  13
   3  -5  -8 1148.29 177.935  24
   3  -5  -8 1313.83 177.175  22
  -3   5   8 1279.89 180.795  21
   3  -5  -8 1075.59 160.234  32
  -3   5   7 328.643 160.495   2
   3  -5  -7 169.559 93.6750  32
   3  -5  -7-158.475 137.692  30
  -3   5   7 301.093 185.586  31
   3  -5  -7 141.487 98.8759  26
  -3   5   7 81.6556 98.9915  13
   3  -5  -7 5.63718 70.7405  22
   3  -5  -7 111.436 88.3803  24
  -3   5   7 410.591 116.163  21
   3  -5  -7-115.674 156.409  17
  -3   5   6 3007.98 407.687   2
   3  -5  -6 2301.23 297.645  30
  -3   5   6 2151.79 336.901  31
   3  -5  -6 3087.45 272.078  32
   3  -5  -6 2468.12 249.750  26
   3  -5  -6 2324.74 232.183  24
  -3   5   6 2576.05 244.253  13
   3  -5  -6 2265.61 224.678  22
  -3   5   6 2535.04 251.900  21
   3  -5  -6 2750.89 343.171  17
  -3   5   5 27694.3 1118.18   2
   3  -5  -5 27955.4 967.974  30
   3  -5  -5 29198.0 804.127  32
   3  -5  -5 27536.6 755.456  24
   3  -5  -5 27436.7 777.715  26
  -3   5   5 28184.3 765.725  13
   3  -5  -5 27190.5 728.806  22
  -3   5   5 29677.6 818.129  21
   3  -5  -5 28290.5 1021.62  17
   3  -5  -4 748.187 144.770  32
   3  -5  -4 803.749 194.193  30
  -3   5   4 931.491 246.067  29
   3  -5  -4 977.447 158.854  26
  -3   5   4 1098.70 162.727  13
   3  -5  -4 773.535 132.806  22
   3  -5  -4 870.829 145.856  24
  -3   5   4 843.120 151.248  21
   3  -5  -4 757.739 182.787  17
  -3   5   3 2574.79 361.987  29
   3  -5  -3 3011.87 314.928  30
   3  -5  -3 3349.20 276.105  32
   3  -5  -3 3757.06 268.980  24
   3  -5  -3 3067.03 254.295  26
  -3   5   3 2736.87 240.086  13
   3  -5  -3 3016.04 243.435  22
  -3   5   3 3139.20 272.297  21
   3  -5  -3 3330.04 342.392  17
   3  -5  -2 136.769 81.6147  32
   3  -5  -2 419.586 135.827  30
  -3   5   2 41.4786 112.462  29
   3  -5  -2 46.4227 79.7787  26
  -3   5   2 134.913 78.4374  13
   3  -5  -2 331.217 88.2055  22
  -3   5   2-50.2198 79.5677  21
   3  -5  -2 105.633 75.8503  20
   3  -5  -2-31.2995 112.598  17
  -3   5   1 505.321 182.032   4
   3  -5  -1 405.039 102.115  32
  -3   5   1 480.851 174.624  29
   3  -5  -1 980.287 138.428  26
  -3   5   1 664.841 123.427  13
   3  -5  -1 654.207 115.343  22
  -3   5   1 741.326 144.808  21
   3  -5  -1 601.248 139.864  18
   3  -5  -1 626.149 114.053  20
   3  -5  -1 722.559 169.752  17
   3  -5   0 161.496 90.5622  32
   3  -5   0 32.9059 95.8801  30
  -3   5   0 38.8815 73.4813  29
  -3   5   0-257.869 87.1008  13
  -3   5   0-26.9302 127.274   4
   3  -5   0-28.5782 74.9919  22
  -3   5   0-98.8906 71.4960  21
   3  -5   0 18.2720 44.7652  18
   3  -5   0 186.188 62.8470  20
   3  -5   0-16.1837 100.355  16
   3  -5   0 77.9415 115.943  17
   3  -5   1 423.259 118.280  30
  -3   5  -1 656.234 184.177  29
   3  -5   1 720.085 126.395  32
  -3   5  -1 815.765 130.210  13
  -3   5  -1 808.162 213.498   4
   3  -5   1 1080.39 150.254  22
   3  -5   1 785.199 151.906  18
   3  -5   1 835.885 143.785  20
  -3   5  -1 685.810 135.978  21
   3  -5   1 553.427 157.891  16
   3  -5   2 37.0262 107.319  30
  -3   5  -2 131.506 122.888  29
   3  -5   2 214.094 82.9033  32
  -3   5  -2 181.999 62.8087  11
  -3   5  -2 96.9344 61.7499  13
  -3   5  -2 51.2956 93.3347   4
   3  -5   2 117.146 71.8160  22
   3  -5   2 18.1846 94.4360  18
   3  -5   2 20.5606 60.9536  20
  -3   5  -2-10.0588 53.5417  21
   3  -5   2 158.751 94.9794  16
   3  -5   3 4032.66 291.757  32
  -3   5  -3 4407.83 424.763  29
   3  -5   3 3908.71 361.722  30
  -3   5  -3 4243.79 276.997  11
  -3   5  -3 4018.80 409.711   4
   3  -5   3 4559.97 304.198  22
   3  -5   3 4364.56 305.629  20
  -3   5  -3 4299.76 425.428  19
  -3   5  -3 4896.66 334.223  21
   3  -5   3 4166.99 336.829  18
   3  -5   3 4633.37 417.785  16
  -3   5  -3 4558.76 297.940  13
  -3   5  -3 5186.34 322.428  14
   3  -5   4 6106.16 453.748  30
   3  -5   4 5981.05 354.725  32
  -3   5  -4 6607.27 517.109  29
  -3   5  -4 6529.37 353.205  11
  -3   5  -4 6430.38 515.166   4
   3  -5   4 6472.98 364.471  22
   3  -5   4 7180.51 397.346  20
  -3   5  -4 5981.25 504.452  19
  -3   5  -4 6538.34 390.535  21
  -3   5  -4 6335.00 357.395  13
   3  -5   4 5712.99 469.531  16
  -3   5  -4 6125.16 356.160  14
   3  -5   5 7906.70 413.657   9
   3  -5   5 7510.82 518.623  30
   3  -5   5 7363.93 389.304  32
  -3   5  -5 7238.17 380.090  11
  -3   5  -5 7231.24 537.615   4
   3  -5   5 7936.36 408.316  22
   3  -5   5 7771.26 390.143  23
   3  -5   5 7708.68 413.138  20
  -3   5  -5 7121.96 557.544  19
  -3   5  -5 8119.66 434.065  21
   3  -5   5 7686.93 558.342  16
  -3   5  -5 7398.92 395.578  14
   3  -5   6 231.740 79.4315   9
   3  -5   6 499.422 146.143  30
   3  -5   6 435.267 112.437  22
   3  -5   6 311.325 98.8448  23
  -3   5  -6 344.247 100.749  11
   3  -5   6 232.301 93.8901  20
  -3   5  -6 309.253 179.693  19
  -3   5  -6 335.538 107.770  21
  -3   5  -6 424.645 108.471  14
   3  -5   6 418.366 159.440  16
   3  -5   7 2831.12 343.393  30
  -3   5  -7 3019.15 255.970  11
   3  -5   7 2737.23 256.180  20
  -3   5  -7 3249.85 385.696  19
   3  -5   7 2577.62 353.326  16
  -3   5  -7 3131.23 269.707  14
  -3   5  -7 3226.55 277.408  21
   3  -5   7 2943.53 261.425  22
   3  -5   7 3085.98 258.485  23
  -3   5  -8 2608.83 244.536  11
   3  -5   8 2600.34 246.316  20
  -3   5  -8 2731.04 263.383  14
   3  -5   8 3321.68 274.287  22
  -3   5  -8 2761.81 251.800  21
   3  -5   8 2562.50 243.790  23
  -3   5  -9 3813.76 291.850  11
   3  -5   9 4463.20 312.975  22
   3  -5   9 4149.71 302.739  23
  -3   5  -9 4125.02 303.776  21
   3  -5   9 4157.45 298.560  20
  -3   5  -9 4080.28 312.459  14
   3  -5  10 650.174 125.913  27
  -3   5 -10 698.326 139.804  11
   3  -5  10 767.521 141.459  22
   3  -5  10 680.588 139.787  23
   3  -5  10 815.084 132.204  20
  -3   5 -10 809.171 148.311  21
  -3   5 -10 801.684 152.658  14
   3  -5  11-21.5275 62.6394  27
  -3   5 -11 42.1413 68.2695  11
   3  -5  11-107.250 89.6919  23
   3  -5  11 52.2787 61.4350  22
   3  -5  11 73.7133 71.7237  20
  -3   5 -11-165.525 75.8753  21
  -3   5 -11 147.777 79.2287  14
   3  -5  12 5515.85 304.193  22
   3  -5  12 5708.12 321.367  23
  -3   5 -12 5447.33 314.998  11
   3  -5  12 5152.87 288.849  27
  -3   5 -12 5714.62 340.871  14
   3  -5  13-71.4045 76.7944  23
   3  -5  13 163.757 72.4318  22
   3  -5  13 54.8609 59.8092  27
  -3   5 -13 17.0442 72.2029  14
   3  -5  14 1345.13 122.261  22
   3  -5  14 1475.81 138.161  23
  -3   5 -14 1676.29 159.229  14
   3  -5  14 1488.17 135.219  27
   3  -5  15 849.657 93.7624  23
  -3   5 -15 905.111 101.191  10
  -3   5 -15 943.144 107.093  14
   3  -5  15 905.648 91.5446  27
   3  -4 -15 275.570 67.1609  26
  -3   4  15 419.884 81.6604  13
   3  -4 -15 422.965 89.5849  24
   3  -4 -14-120.350 72.1609  26
  -3   4  14-27.9809 76.3139  13
   3  -4 -14 34.1997 53.5217  22
   3  -4 -14-66.9394 72.7955  24
   3  -4 -13-59.7508 83.4540  24
  -3   4  13-97.7829 82.9091  13
   3  -4 -13 79.3750 77.4531  25
   3  -4 -13-68.2291 94.7037  26
   3  -4 -13 136.197 77.3489   7
   3  -4 -12 1242.78 180.845  24
  -3   4  12 1243.79 179.038  13
   3  -4 -12 1314.22 158.433  25
   3  -4 -12 1306.60 181.249  26
   3  -4 -12 1265.16 184.171   7
   3  -4 -11 7238.09 414.110  24
  -3   4  11 6655.81 389.759  13
   3  -4 -11 6495.88 393.988  26
   3  -4 -10 4126.07 318.397  24
  -3   4  10 4495.35 325.916  13
  -3   4  10 4532.76 308.752  21
   3  -4 -10 4510.10 338.837  26
   3  -4  -9 18957.5 665.161  24
  -3   4   9 18913.5 649.088  13
  -3   4   9 20018.7 649.844  21
   3  -4  -9 19887.0 693.733  26
  -3   4   8 1483.32 353.463   2
   3  -4  -8 2056.68 320.840  30
   3  -4  -8 1537.10 188.102  32
  -3   4   8 1730.55 297.906  31
   3  -4  -8 1404.81 199.568  26
  -3   4   8 1364.60 183.740  13
   3  -4  -8 1576.61 207.144  24
   3  -4  -8 1750.66 273.536  18
  -3   4   8 1781.63 198.613  21
   3  -4  -8 1506.61 259.804  17
  -3   4   7 18651.7 972.102   2
  -3   4   7 22047.9 986.180  31
   3  -4  -7 21920.8 681.535  32
   3  -4  -7 21664.3 897.773  30
   3  -4  -7 21007.9 685.952  26
  -3   4   7 22104.6 677.130  13
   3  -4  -7 20294.7 657.945  24
   3  -4  -7 19425.2 826.392  18
  -3   4   7 21946.6 674.197  21
   3  -4  -7 21595.0 894.149  17
  -3   4   6 14873.4 816.908   2
  -3   4   6 14390.9 772.032  31
   3  -4  -6 15821.7 578.310  32
   3  -4  -6 14874.4 718.984  30
   3  -4  -6 14661.9 558.759  26
  -3   4   6 15464.9 553.814  13
   3  -4  -6 14502.2 538.186  24
   3  -4  -6 14657.1 691.451  18
  -3   4   6 15747.1 565.054  21
   3  -4  -6 15145.2 713.427  17
  -3   4   5 2307.43 317.773   2
  -3   4   5 2752.08 347.533  31
   3  -4  -5 2789.15 246.391  32
   3  -4  -5 2246.41 279.706  30
   3  -4  -5 2544.72 233.294  26
   3  -4  -5 2511.58 216.890  24
   3  -4  -5 2469.51 276.671  18
  -3   4   5 2883.30 240.825  21
   3  -4  -5 2623.39 293.482  17
  -3   4   5 2810.12 238.215  13
  -3   4   4 4552.42 405.279   2
   3  -4  -4 4613.23 361.010  18
   3  -4  -4 4463.78 372.452  17
  -3   4   4 4026.34 418.055  29
  -3   4   4 4471.29 414.375  31
   3  -4  -4 4111.19 358.753  30
  -3   4   3 20853.1 805.860   2
   3  -4  -3 21641.8 739.179  18
   3  -4  -3 21584.9 771.122  17
   3  -4  -3 21571.4 772.478  30
  -3   4   3 20046.3 886.356  29
   3  -4  -2 2558.47 256.670  18
   3  -4  -2 2572.64 270.743  17
  -3   4   2 2667.38 282.201   2
   3  -4  -2 2689.05 276.825  30
  -3   4   2 2673.91 329.880  29
   3  -4  -1 10101.9 482.849  18
   3  -4  -1 10469.7 520.492  17
  -3   4   1 10593.8 620.281   4
   3  -4  -1 10381.5 514.507  30
  -3   4   1 10686.9 621.710  29
  -3   4   0 306.598 130.464   4
   3  -4   0 73.8653 73.6043  18
   3  -4   0 321.088 110.134  16
   3  -4   0 91.0308 87.3695  30
  -3   4   0 92.6905 101.328  29
  -3   4  -1 6049.59 461.045   4
   3  -4   1 5646.41 365.541  18
   3  -4   1 5695.70 395.967  16
  -3   4  -1 5492.62 431.015  29
   3  -4   1 5452.61 379.662  30
  -3   4  -2 17897.0 781.463   4
  -3   4  -2 16282.9 724.872  19
   3  -4   2 17082.7 632.189  18
   3  -4   2 16171.0 682.329  16
   3  -4   2 17989.6 688.590  30
  -3   4  -2 16809.2 742.502  29
  -3   4  -3 74136.1 1564.39  19
   3  -4   3 77909.5 1379.83  18
   3  -4   3 75589.2 1498.70  16
   3  -4   3 76610.8 1444.48  30
  -3   4  -3 76726.7 1545.77  29
  -3   4  -4 62772.7 1464.54   4
  -3   4  -4 59593.4 1349.10  29
   3  -4   4 57556.2 1291.36  30
  -3   4  -4 60062.9 1419.37  19
   3  -4   4 57249.5 1351.44  16
  -3   4  -5 71498.2 1576.69   4
  -3   4  -5 70909.7 1128.66  11
   3  -4   5 66699.9 1430.59  30
   3  -4   5 71835.7 1134.42  22
   3  -4   5 72852.0 1175.24  20
  -3   4  -5 67522.8 1537.75  19
  -3   4  -5 71010.2 1178.16  21
   3  -4   5 68786.8 1537.36  16
  -3   4  -6 928.590 150.434  11
  -3   4  -6 948.562 135.533  14
   3  -4   6 834.875 194.546  16
   3  -4   6 934.457 141.875  22
   3  -4   6 772.104 126.256  20
  -3   4  -6 1031.43 218.985  19
  -3   4  -6 992.263 151.087  21
  -3   4  -6 832.177 198.125   4
  -3   4  -7 322.339 99.7823  11
   3  -4   7 363.945 164.247  16
  -3   4  -7 632.507 113.765  14
   3  -4   7 515.079 108.060  22
   3  -4   7 297.405 92.7279  23
   3  -4   7 375.505 98.1678  20
  -3   4  -7 276.545 138.709  19
  -3   4  -7 411.007 110.943  21
  -3   4  -7 171.033 143.703   4
   3  -4   8 3432.10 262.180  22
   3  -4   8 3380.61 269.385  23
  -3   4  -8 3242.96 267.469  21
  -3   4  -8 3346.08 274.058  14
   3  -4   8 3431.65 403.073  16
   3  -4   8 3357.97 267.129  20
  -3   4  -8 2930.01 352.260  19
  -3   4  -8 3557.49 275.953  11
  -3   4  -9 12397.6 498.051   5
   3  -4   9 11966.7 689.023  31
  -3   4  -9 13056.6 528.084  11
   3  -4   9 12285.6 500.203  20
   3  -4   9 13082.0 799.763  16
  -3   4  -9 13192.6 530.770  14
   3  -4   9 13039.3 506.012  22
   3  -4   9 13044.0 528.726  23
  -3   4  -9 12520.2 523.603  21
  -3   4 -10 1693.10 203.504  11
   3  -4  10 1730.29 190.338  22
   3  -4  10 1759.35 204.810  23
  -3   4 -10 1849.45 205.614  21
   3  -4  10 1794.18 187.469  20
  -3   4 -10 1540.54 199.015  14
   3  -4  11 10392.9 438.922  22
  -3   4 -11 10587.9 463.848  21
   3  -4  11 10400.7 465.512  23
  -3   4 -11 10373.6 469.533  11
  -3   4 -11 10050.4 475.780  14
   3  -4  11 10219.8 452.513  27
   3  -4  12 1945.10 191.746  22
   3  -4  12 2388.55 225.078  23
  -3   4 -12 2267.45 222.118  11
  -3   4 -12 2056.31 225.293  14
   3  -4  12 2419.66 223.026  27
   3  -4  13 478.235 110.896  23
   3  -4  13 639.780 108.906  22
  -3   4 -13 488.834 115.078  11
  -3   4 -13 733.279 139.586  14
   3  -4  13 712.226 129.281  27
  -3   4 -14 229.467 88.3456  14
   3  -4  14 190.981 80.4548  27
   3  -4  14 80.4674 53.2258  22
   3  -4  14 142.002 71.3639  23
   3  -4  15 13.3393 54.1680  27
  -3   4 -15 43.2548 62.5631  14
  -3   4 -15 99.7839 66.3118  10
   3  -4  15 48.2587 38.6234  22
   3  -4  15 30.6341 47.9463  23
   3  -4  16 647.429 84.3876  27
  -3   4 -16 488.211 83.9903  14
  -3   4 -16 611.811 90.7422  10
   3  -3 -16 19.0410 48.9515  24
  -3   3  16 38.5472 47.5832  13
   3  -3 -15 551.425 103.861  24
  -3   3  15 364.271 85.7406  13
   3  -3 -15 466.568 81.1703  25
   3  -3 -15 487.491 88.6784  26
   3  -3 -14 585.088 127.892  24
  -3   3  14 609.174 118.612  13
   3  -3 -14 306.848 82.7029  25
   3  -3 -14 638.434 118.587  26
   3  -3 -13 1331.28 183.831  24
  -3   3  13 1386.74 181.674  13
   3  -3 -13 1340.98 183.714  26
   3  -3 -13 1239.94 152.181  25
   3  -3 -12 426.161 124.545  24
  -3   3  12 297.335 102.996  13
   3  -3 -12 353.686 103.155  26
   3  -3 -12 388.421 101.929  25
   3  -3 -11 481.468 121.853  24
  -3   3  11 589.675 134.506  13
   3  -3 -11 537.660 132.728  26
   3  -3 -11 566.921 116.452  25
   3  -3 -10 46.2755 92.6629  24
  -3   3  10 49.9884 74.2537  13
   3  -3 -10 18.2511 86.3316  26
   3  -3 -10 77.3485 88.6042  25
  -3   3   9 4338.33 501.875   2
  -3   3   9 5299.44 493.853  31
   3  -3  -9 5028.36 477.314  30
  -3   3   9 4552.32 274.677  27
   3  -3  -9 5762.23 369.810  26
  -3   3   9 4848.48 330.978  13
   3  -3  -9 4571.53 331.661  24
   3  -3  -9 4671.55 458.787  18
   3  -3  -9 5251.58 454.252  17
  -3   3   8 4078.31 470.571   2
  -3   3   8 4610.92 460.646  31
   3  -3  -8 4479.58 300.004  32
   3  -3  -8 4274.09 415.510  30
   3  -3  -8 4364.04 317.145  26
  -3   3   8 4518.40 305.668  13
   3  -3  -8 4245.54 303.660  24
   3  -3  -8 4384.85 421.945  18
   3  -3  -8 4839.76 420.931  17
  -3   3   7 643.223 198.409   2
   3  -3  -7 400.090 141.743  30
  -3   3   7 497.646 174.944  31
   3  -3  -7 563.630 123.050  26
  -3   3   7 500.895 110.526  13
   3  -3  -7 698.700 128.443  24
   3  -3  -7 970.010 199.535  18
   3  -3  -7 500.902 144.311  17
  -3   3   6 1436.33 254.340   2
   3  -3  -6 1856.44 198.054  26
   3  -3  -6 1673.51 246.154  30
  -3   3   6 1796.86 272.006  31
   3  -3  -6 1266.57 219.604  18
   3  -3  -6 1849.69 239.812  17
  -3   3   6 1563.51 177.787  13
  -3   3   5 43549.9 1225.60   2
   3  -3  -5 42987.9 1088.87  18
   3  -3  -5 42882.9 1047.46  17
  -3   3   5 42131.5 1183.51  31
   3  -3  -5 42322.0 1103.83  30
  -3   3   4 36022.5 1040.67   2
   3  -3  -4 36465.7 963.846  18
   3  -3  -4 37577.9 937.568  17
  -3   3   4 37096.6 1077.87  31
   3  -3  -4 36118.4 980.613  30
  -3   3   3 41793.8 1037.39   2
   3  -3  -3 41622.9 990.847  18
   3  -3  -3 40758.2 939.467  17
  -3   3   3 39693.5 1141.30  29
  -3   3   3 38907.6 1085.05  31
   3  -3  -3 40521.2 997.682  30
   3  -3  -2 25042.5 748.567  18
   3  -3  -2 24940.9 725.508  17
  -3   3   2 26318.5 759.761   2
   3  -3  -2 24641.1 751.676  30
  -3   3   2 24809.7 880.046  29
  -3   3   1 391.375 143.987   4
  -3   3   1 361.885 94.3613   2
   3  -3  -1 288.963 97.3088  18
   3  -3  -1 304.964 97.5486  16
   3  -3  -1 252.971 95.5492  17
   3  -3  -1 423.925 125.816  30
  -3   3   1 135.338 109.109  29
  -3   3   0 410.506 146.068   4
   3  -3   0 179.556 91.4654  18
   3  -3   0 136.423 80.7543  16
   3  -3   0 153.273 82.4438  30
  -3   3   0 102.610 104.192  29
  -3   3  -1 323.303 119.889   4
   3  -3   1 540.618 122.216  18
   3  -3   1 398.559 114.305  16
   3  -3   1 342.014 108.931  30
  -3   3  -1 531.746 145.920  29
  -3   3  -2 9524.16 526.318   4
   3  -3   2 9876.63 464.366  18
   3  -3   2 9305.44 462.702  16
   3  -3   2 9641.79 470.315  30
  -3   3  -2 9713.78 505.025  29
  -3   3  -3 775.657 172.852   4
  -3   3  -3 834.310 168.821  19
   3  -3   3 847.872 152.566  16
   3  -3   3 519.525 129.427  30
  -3   3  -3 716.515 142.528  29
  -3   3  -4 52514.8 1253.43   4
  -3   3  -4 52640.5 1203.32  19
   3  -3   4 48440.8 1148.88  16
  -3   3  -4 51345.2 1101.11  29
  -3   3  -5 83303.9 1528.52  19
  -3   3  -5 84666.6 1626.02   4
   3  -3   5 80742.5 1544.94  16
  -3   3  -6 31944.4 971.082  19
  -3   3  -6 31354.5 1010.06   4
   3  -3   6 29918.9 997.795  16
  -3   3  -7 922.953 137.122  11
   3  -3   7 736.745 194.347  16
  -3   3  -7 1193.95 216.860  19
  -3   3  -7 860.755 131.010  21
  -3   3  -7 616.366 167.459   4
  -3   3  -8 3303.83 256.560  11
   3  -3   8 3015.16 358.246  16
  -3   3  -8 3187.87 247.637  14
   3  -3   8 3088.21 237.853  22
  -3   3  -8 3268.21 259.880  21
   3  -3   8 3251.91 254.638  23
   3  -3   8 3033.19 241.012  20
  -3   3  -8 2853.64 311.378  19
  -3   3  -8 3008.20 248.015   5
  -3   3  -8 3137.01 350.848   4
  -3   3  -9 26294.7 729.603  11
   3  -3   9 25382.4 1070.06  16
  -3   3  -9 24833.0 696.517  14
   3  -3   9 23514.1 647.058  22
   3  -3   9 26119.7 719.496  23
  -3   3  -9 25169.5 715.488  21
   3  -3   9 24470.8 659.726  20
  -3   3  -9 25421.7 965.749   4
  -3   3  -9 24076.3 685.020   5
  -3   3 -10 3308.47 267.809  11
   3  -3  10 3004.27 363.373  31
   3  -3  10 3297.61 247.221  22
   3  -3  10 3608.67 278.101  23
  -3   3 -10 3423.01 274.507  21
   3  -3  10 2980.74 396.266  16
  -3   3 -10 2988.78 259.080  14
   3  -3  11 13050.1 477.731  22
  -3   3 -11 13203.2 530.296  21
   3  -3  11 13747.9 532.203  23
  -3   3 -11 12947.0 529.486  14
  -3   3 -11 13838.9 540.637  11
   3  -3  12-61.2406 64.1986  23
   3  -3  12 63.9224 48.5462  22
  -3   3 -12 94.4903 73.4120  11
  -3   3 -12 165.305 92.1749  14
   3  -3  12 47.5724 82.9818  27
   3  -3  13 6029.12 302.805  22
   3  -3  13 6572.86 348.705  23
  -3   3 -13 6113.46 346.505  11
   3  -3  13 6427.60 360.562  27
  -3   3 -13 6585.60 375.520  14
   3  -3  14 1778.50 173.184  23
   3  -3  14 1894.37 159.577  22
  -3   3 -14 1777.50 195.820  14
   3  -3  14 1601.72 180.760  27
   3  -3  15 1962.16 157.011  23
  -3   3 -15 1917.73 197.086  10
  -3   3 -15 1662.90 179.314  14
   3  -3  15 1946.21 179.348  27
   3  -3  16 1869.26 128.436  23
  -3   3 -16 1667.92 157.289  14
   3  -3  16 1906.46 156.626  27
  -3   3 -16 1840.78 167.468  10
   3  -3  17 1129.40 100.899  27
  -3   3 -17 1123.89 111.982  10
  -3   3 -17 1095.72 107.813  14
   3  -3  17 1073.09 93.7482   8
  -3   2  16 166.996 59.9805  13
   3  -2 -16 217.388 76.2231  24
   3  -2 -15 28.1355 73.4110  24
  -3   2  15 81.0753 61.9802  13
  -3   2  15 127.070 53.7106  27
   3  -2 -15 23.1234 46.4979  25
   3  -2 -15 104.198 55.9822  26
  -3   2  15 39.4960 48.9655   8
   3  -2 -14 3481.68 272.783  24
  -3   2  14 3187.76 237.646  13
   3  -2 -14 3202.43 231.069  25
   3  -2 -14 3010.26 239.196  26
  -3   2  14 3031.74 204.358  27
  -3   2  14 3544.00 226.245   8
   3  -2 -13 83.0942 101.863  24
  -3   2  13-1.07233 86.0730  13
   3  -2 -13 41.8743 93.2027  26
  -3   2  13-18.8077 63.0652  27
   3  -2 -13 106.060 63.3413  25
  -3   2  13 138.869 81.9341   8
   3  -2 -12 1250.45 183.562  24
  -3   2  12 1645.55 198.995  13
   3  -2 -12 1351.06 185.827  26
  -3   2  12 1566.56 176.923  27
   3  -2 -12 1543.90 180.841  25
  -3   2  12 1568.56 176.203   8
   3  -2 -11 162.542 90.4660  24
  -3   2  11 149.791 96.3128  13
   3  -2 -11 111.773 78.3481  26
  -3   2  11-29.1974 83.6667  27
   3  -2 -11 115.691 84.5435  25
  -3   2  11 85.7149 70.9818   8
  -3   2  10 11009.8 809.965   2
  -3   2  10 11178.6 706.643  31
   3  -2 -10 12905.7 774.687  30
   3  -2 -10 10736.6 459.691  25
   3  -2 -10 12039.8 534.531  26
  -3   2  10 11342.4 449.360  27
  -3   2  10 12125.2 504.885  13
   3  -2 -10 11494.1 511.824  24
   3  -2 -10 12496.4 750.259  18
  -3   2  10 11622.4 463.641   8
  -3   2   9 15142.0 891.825   2
  -3   2   9 14608.2 779.596  31
   3  -2  -9 15100.5 798.813  30
  -3   2   9 14214.1 490.100  27
   3  -2  -9 13690.2 497.679  25
   3  -2  -9 14240.1 565.763  26
  -3   2   9 14782.6 538.492  13
   3  -2  -9 14132.1 548.418  24
   3  -2  -9 14847.1 782.215  18
  -3   2   9 13244.3 486.982   8
  -3   2   8 1648.14 174.968   8
  -3   2   8 1667.63 298.674   2
   3  -2  -8 1674.43 277.904  30
  -3   2   8 1749.33 272.197  31
   3  -2  -8 1679.75 197.640  26
  -3   2   8 1440.92 155.216  27
  -3   2   8 1729.06 187.951  13
   3  -2  -8 1643.80 187.476  24
   3  -2  -8 1777.84 276.908  18
   3  -2  -8 1743.89 250.842  17
  -3   2   7 11998.2 714.776   2
   3  -2  -7 12443.9 488.009  26
  -3   2   7 12948.1 675.407  31
   3  -2  -7 13518.4 606.096  28
   3  -2  -7 12945.0 657.533  30
   3  -2  -7 13139.5 666.915  18
   3  -2  -7 12720.9 593.180  17
  -3   2   7 12420.4 459.130  13
  -3   2   6 8801.09 577.251   2
   3  -2  -6 8594.60 516.142  18
   3  -2  -6 8867.93 464.527  17
  -3   2   6 8283.69 522.546  31
   3  -2  -6 8259.93 458.154  28
   3  -2  -6 8734.21 511.179  30
  -3   2   5 6710.31 466.775   2
   3  -2  -5 6653.42 425.528  18
   3  -2  -5 7188.81 391.915  17
  -3   2   5 7474.68 476.593  31
   3  -2  -5 6626.49 424.274  30
  -3   2   4 18531.8 701.285   2
   3  -2  -4 17348.5 648.697  18
   3  -2  -4 18991.7 591.632  17
  -3   2   4 18564.0 708.649  31
   3  -2  -4 17834.2 656.767  30
  -3   2   3 99793.0 1480.75   2
   3  -2  -3 97028.2 1458.10  18
   3  -2  -3 99743.6 1285.75  17
  -3   2   3 96512.2 1557.39  31
   3  -2  -3 95122.6 1430.71  30
   3  -2  -2 41090.6 918.933  18
   3  -2  -2 42555.8 814.403  17
  -3   2   2 41906.4 869.557   2
   3  -2  -2 39729.7 896.105  30
  -3   2   1 163113. 1512.28   2
  -3   2   1 163730. 2017.23   4
   3  -2  -1 167331. 1600.98  17
   3  -2  -1 163958. 1778.62  18
   3  -2  -1 167140. 1567.81  16
   3  -2  -1 158598. 1749.36  30
  -3   2   1 161277. 1981.27  29
  -3   2   0 90835.8 1483.96   4
   3  -2   0 88762.3 1304.25  18
   3  -2   0 90603.9 1190.63  16
   3  -2   0 87177.0 1286.23  30
  -3   2   0 91024.1 1441.76  29
  -3   2  -1 9251.43 480.015   4
   3  -2   1 10107.3 440.448  18
   3  -2   1 9329.64 398.957  16
   3  -2   1 9124.58 420.611  30
  -3   2  -1 9928.20 464.237  29
  -3   2  -2 3518.58 306.885   4
   3  -2   2 3713.99 269.432  16
   3  -2   2 3885.57 284.408  30
  -3   2  -2 3718.82 279.619  29
  -3   2  -3 8372.78 465.222   4
   3  -2   3 7567.77 399.355  16
  -3   2  -3 7532.88 380.074  29
  -3   2  -4 21325.2 752.334   4
   3  -2   4 20330.8 684.431  16
  -3   2  -4 20812.3 607.333  29
   3  -2   5 26011.4 822.755  16
  -3   2  -5 28416.0 890.480   4
  -3   2  -5 27689.0 786.930  19
   3  -2   6 15834.5 687.523  16
  -3   2  -6 18149.8 738.061   4
  -3   2  -6 16764.5 621.457  19
   3  -2   7 7408.21 500.988  16
  -3   2  -7 7453.16 496.928   4
  -3   2  -7 8186.93 447.973  19
   3  -2   8 447.867 170.148  16
  -3   2  -8 542.241 160.645   4
  -3   2  -9 9.28557 58.6911  11
   3  -2   9 43.7180 118.457  16
  -3   2  -9 47.5190 62.7568  14
   3  -2   9-102.260 69.3445  23
  -3   2  -9 16.9316 57.3734  21
  -3   2  -9-73.6916 71.1938   5
  -3   2  -9 104.408 78.8649   4
   3  -2  10 5415.15 460.704  31
   3  -2  10 4759.32 273.131  22
  -3   2 -10 5478.40 334.008  21
   3  -2  10 5451.07 327.334  23
  -3   2 -10 5669.63 337.269  11
  -3   2 -10 5249.67 460.525   4
  -3   2 -10 5189.41 310.066   5
   3  -2  10 5305.87 507.577  16
  -3   2 -10 5111.60 324.026  14
  -3   2 -11 51600.9 1004.96  11
   3  -2  11 51270.2 1445.14  31
  -3   2 -11 47807.3 988.946  21
   3  -2  11 50361.4 974.678  23
   3  -2  11 52531.0 1622.99  16
  -3   2 -11 48843.3 996.389  14
   3  -2  12 7405.01 377.379  23
  -3   2 -12 7329.71 402.326  14
  -3   2 -12 7496.23 391.045  11
   3  -2  13 1898.65 195.346  23
  -3   2 -13 1823.46 196.822  11
  -3   2 -13 1928.31 214.431  14
   3  -2  13 1971.86 208.013  27
   3  -2  14 239.158 70.5429  23
  -3   2 -14 146.345 73.2750  11
  -3   2 -14 146.154 80.3691  14
   3  -2  14 275.775 100.660  27
   3  -2  15 5512.26 261.075  23
  -3   2 -15 5455.46 319.998  14
   3  -2  15 5765.62 315.263  27
  -3   2 -15 5128.30 324.787  10
   3  -2  16 23.7431 61.9945  27
  -3   2 -16-53.0596 71.7303  10
  -3   2 -16 7.02005 69.5022  14
   3  -2  17 847.335 102.088  27
  -3   2 -17 740.577 103.251  14
  -3   2 -17 728.306 107.587  10
  -3   1  16 22.0656 36.5781  27
   3  -1 -16 18.3464 43.3521  25
   3  -1 -16 60.6037 38.4243  26
  -3   1  16 150.822 52.5079  13
   3  -1 -16 153.234 73.4191  24
  -3   1  16-25.9934 45.9745  15
  -3   1  16 40.8422 43.8683   8
   3  -1 -15 1443.39 169.627  24
  -3   1  15 1368.93 140.370  13
   3  -1 -15 1527.76 153.999  25
   3  -1 -15 1380.23 151.886  26
  -3   1  15 1717.08 150.602  27
  -3   1  15 1516.50 149.708   8
   3  -1 -14 2139.74 222.817  24
  -3   1  14 1834.38 178.401  13
  -3   1  14 1765.31 171.006  27
   3  -1 -14 1733.10 178.487  25
   3  -1 -14 1969.00 202.340  26
  -3   1  14 1661.66 177.480   8
   3  -1 -13 2587.82 251.618  24
  -3   1  13 2347.43 214.734  13
   3  -1 -13 2242.00 218.383  25
   3  -1 -13 2370.05 236.052  26
  -3   1  13 2421.10 212.885  27
  -3   1  13 2617.37 228.686   8
   3  -1 -12 44.8000 79.7155  24
  -3   1  12-11.1826 73.2348  13
  -3   1  12 78.4704 80.0425  27
   3  -1 -12-12.3939 84.7051  26
   3  -1 -12 14.1605 62.5137  25
  -3   1  12-8.12782 63.9579   8
   3  -1 -11 14.7024 68.6178  24
  -3   1  11 2.85452 75.0734  13
  -3   1  11 30.8480 59.3392  27
   3  -1 -11 17.4191 75.6079  26
   3  -1 -11 87.9871 61.2104  25
  -3   1  11 39.4776 83.9377   8
  -3   1  10 6176.84 602.095   1
  -3   1  10 5394.94 562.652   2
  -3   1  10 6284.59 506.099  31
   3  -1 -10 7070.38 579.298  30
   3  -1 -10 5355.33 328.624  25
   3  -1 -10 5723.63 364.929  26
  -3   1  10 6011.22 334.458  27
  -3   1  10 5883.85 342.700  13
   3  -1 -10 5855.04 367.320  24
   3  -1 -10 5966.38 525.746  18
  -3   1  10 5479.65 334.925   8
  -3   1   9 9840.70 717.764   2
  -3   1   9 9849.39 608.779  31
   3  -1  -9 10139.3 648.181  30
  -3   1   9 9001.34 399.456  27
   3  -1  -9 8872.19 405.444  25
   3  -1  -9 9146.12 453.135  26
  -3   1   9 10366.7 439.729  13
   3  -1  -9 10031.6 461.245  24
   3  -1  -9 9775.30 637.451  18
  -3   1   9 10381.5 437.443   8
  -3   1   8 5127.27 500.202   2
  -3   1   8 5520.03 440.147  31
   3  -1  -8 5626.65 458.199  30
   3  -1  -8 5096.18 402.125  28
   3  -1  -8 5380.12 334.522  26
  -3   1   8 5123.24 289.734  27
  -3   1   8 5421.55 303.842  13
   3  -1  -8 5199.81 321.222  24
   3  -1  -8 5197.37 443.506  18
  -3   1   8 5672.31 312.086   8
   3  -1  -7 50.6095 85.3363  30
  -3   1   7 149.553 102.517  31
   3  -1  -7-51.9834 127.721  18
   3  -1  -7 44.5583 63.7584  17
   3  -1  -7-68.3336 105.952  28
  -3   1   6 15128.4 727.755   2
   3  -1  -6 14916.0 658.472  18
   3  -1  -6 15136.4 555.394  17
  -3   1   6 14929.8 648.733  31
   3  -1  -6 15628.0 625.836  28
   3  -1  -6 14557.5 633.800  30
  -3   1   5 34571.4 1011.90   2
   3  -1  -5 33481.2 918.336  18
   3  -1  -5 35341.8 775.177  17
  -3   1   5 36654.0 966.685  31
   3  -1  -5 35453.2 900.038  28
   3  -1  -5 33686.2 896.849  30
  -3   1   4 37437.9 959.777   2
   3  -1  -4 36008.6 907.579  18
   3  -1  -4 36838.0 728.600  17
  -3   1   4 36952.4 926.251  31
   3  -1  -4 35055.8 870.824  30
  -3   1   3 102939. 1442.45   2
   3  -1  -3 101117. 1453.69  18
   3  -1  -3 106027. 1149.59  17
  -3   1   3 102914. 1477.23  31
  -3   1   2 33956.5 738.673   2
   3  -1  -2 34190.8 812.530  18
   3  -1  -2 35767.8 631.932  17
   3  -1  -2 33261.2 765.683  30
  -3   1   1 551188. 3374.08   4
  -3   1   1 546786. 2552.58   2
   3  -1  -1 546266. 3113.89  18
   3  -1  -1 552339. 2416.89  17
   3  -1  -1 547461. 2377.49  16
   3  -1  -1 555231. 3027.43  30
  -3   1   0 1456.51 111.280   2
   3  -1   0 843.756 142.913  18
   3  -1   0 1384.41 133.311  16
   3  -1   0 807.491 141.789  30
  -3   1  -1 4109.10 297.784   4
   3  -1   1 3895.05 265.847  18
   3  -1   1 4109.97 234.450  16
   3  -1   1 3929.50 259.695  30
   3  -1   2 30120.1 712.412  30
   3  -1   2 29057.7 659.544  16
  -3   1  -2 29840.3 803.259   4
   3  -1   3 57641.7 999.787  16
  -3   1  -3 56553.7 1127.52   4
  -3   1  -3 58907.6 831.832   3
   3  -1   4 45170.9 946.198  16
  -3   1  -4 46339.7 1043.51   4
  -3   1  -4 45683.8 765.362   3
  -3   1  -5 87984.8 1485.67   4
  -3   1  -5 84345.1 1103.12   3
   3  -1   6 2424.37 265.651  16
  -3   1  -6 2590.66 277.644   4
  -3   1  -6 2189.80 197.954   3
   3  -1   7 23750.3 853.012  16
  -3   1  -7 25550.1 874.646   4
  -3   1  -7 25744.2 705.663   3
   3  -1   8 10452.6 613.792  16
  -3   1  -8 10934.8 600.198   4
  -3   1  -9 284.017 135.078   4
  -3   1  -9 340.608 90.2876  11
   3  -1   9 450.628 144.339  31
  -3   1  -9 340.069 85.9880  21
   3  -1   9 239.998 138.377  16
   3  -1  10 15308.9 749.146  31
  -3   1 -10 14082.2 520.080  21
   3  -1  10 14130.7 495.399  23
  -3   1 -10 15716.5 527.813  11
  -3   1 -10 15491.2 774.517   4
  -3   1 -10 14464.7 508.488   5
   3  -1  10 15502.8 829.127  16
  -3   1 -10 14475.4 515.018  14
   3  -1  11 9.25298 137.040  31
   3  -1  11 141.722 86.2352  23
  -3   1 -11 152.041 91.3427  11
  -3   1 -11 445.608 90.5644   5
  -3   1 -11-42.6953 123.821   4
   3  -1  11 287.731 151.846  16
  -3   1 -11 31.5066 69.2324  14
  -3   1 -12 230.619 81.4133  11
   3  -1  12 287.664 83.7052  23
   3  -1  12 328.785 152.661  31
  -3   1 -12-28.2837 93.0475  14
   3  -1  13 1221.52 146.362  23
  -3   1 -13 1135.56 172.957  14
   3  -1  13 1347.26 176.295  27
  -3   1 -13 1203.09 160.191  11
   3  -1  14 794.138 137.426  27
  -3   1 -14 721.343 139.706  14
  -3   1 -14 738.725 152.415  10
  -3   1 -15 2159.86 215.347  14
   3  -1  15 2203.05 202.519  27
  -3   1 -15 1911.98 210.379  10
   3  -1  16 262.560 81.6443  27
  -3   1 -16 191.364 89.0042  10
  -3   1 -16 258.050 94.8673  14
   3  -1  17 577.196 89.4863  27
  -3   1 -17 550.301 102.929  10
  -3   1 -17 578.651 98.2708  14
  -3   1 -18 97.3648 47.6307  10
   3  -1  18 110.062 41.6063  27
   3   0 -16 1055.34 126.243  24
  -3   0  16 1039.76 113.734   8
   3   0 -16 1042.96 107.470  25
   3   0 -16 984.877 100.640  26
  -3   0  16 1059.45 108.805  27
   3   0 -15 2537.58 217.323  24
   3   0 -15 2675.86 201.640  25
   3   0 -15 2638.31 200.207  26
  -3   0  15 2611.51 194.353  27
  -3   0  15 2533.48 196.601   8
   3   0 -14 571.963 141.771  24
  -3   0  14 787.272 118.088  13
   3   0 -14 701.189 132.264  26
  -3   0  14 796.104 129.484  27
   3   0 -14 824.246 136.407  25
  -3   0  14 866.983 140.464   8
   3   0 -13 261.691 104.552  24
  -3   0  13 430.502 94.4154  13
  -3   0  13 579.331 132.955  27
   3   0 -13 544.168 121.984  26
   3   0 -13 442.143 106.281  25
  -3   0  13 592.164 121.436   8
   3   0 -12 34.6718 78.3315  24
  -3   0  12-16.8810 81.3721  13
  -3   0  12 24.8224 67.3541  27
   3   0 -12-133.167 81.9975  26
   3   0 -12-35.3113 68.7565  25
  -3   0  12 92.9091 78.3825   8
   3   0 -11 339.445 125.045  24
  -3   0  11 265.221 81.0309  23
  -3   0  11 276.278 78.8413  13
   3   0 -11 350.879 103.224  25
  -3   0  11 217.379 94.7818  27
   3   0 -11 158.671 84.6854  26
  -3   0  11 142.072 87.3097   8
  -3   0  10 375.510 112.674   8
   3   0 -10 462.439 173.477  28
  -3   0  10 217.458 83.8748  27
   3   0 -10 186.730 95.6106  26
   3   0 -10 130.044 66.6795  25
  -3   0  10 262.570 81.8636  13
   3   0 -10 687.271 141.176  24
  -3   0  10 134.285 69.3594  23
   3   0 -10 46.0374 148.822  18
  -3   0  10 478.094 180.453   1
  -3   0   9 2411.12 362.345   1
  -3   0   9 1744.19 318.563   2
   3   0  -9 1516.41 264.306  30
  -3   0   9 2141.47 278.292  31
   3   0  -9 1881.76 195.746  25
   3   0  -9 2011.79 217.687  26
   3   0  -9 1627.28 253.629  28
  -3   0   9 1836.63 187.669  27
  -3   0   9 1760.14 174.484  13
  -3   0   9 1850.53 180.256  23
   3   0  -9 1924.30 208.968  24
   3   0  -9 1490.33 267.030  18
   3   0  -9 1378.73 245.836  19
  -3   0   9 1671.91 189.670   8
   3   0  -8 10755.8 599.083  28
  -3   0   8 11548.1 592.155  31
   3   0  -8 11075.9 625.353  30
  -3   0   8 11087.8 423.465  27
  -3   0   8 10937.2 397.850  23
   3   0  -8 11007.0 462.330  24
   3   0  -8 11847.9 655.127  18
  -3   0   8 11144.3 444.403   8
  -3   0   8 11328.3 730.142   1
  -3   0   8 10733.0 696.387   2
  -3   0   7 3646.74 387.304   1
  -3   0   7 3754.78 396.916   2
   3   0  -7 3488.71 341.867  18
  -3   0   7 3254.19 303.085  31
   3   0  -7 3646.06 340.721  28
   3   0  -7 3274.54 320.578  30
  -3   0   6 639.529 180.116   2
  -3   0   6 1051.50 215.798   1
   3   0  -6 1139.37 191.483  28
   3   0  -6 1019.87 183.645  18
   3   0  -6 731.726 150.621  30
  -3   0   6 788.254 150.354  31
  -3   0   5 7028.49 393.083  31
   3   0  -5 6353.50 396.939  28
   3   0  -5 6805.62 393.994  30
   3   0  -5 6752.38 413.614  18
   3   0  -5 7417.98 324.426  17
  -3   0   5 7092.39 456.852   2
  -3   0   4 37095.1 852.465  31
   3   0  -4 35589.5 874.079  28
   3   0  -4 36762.9 846.782  30
   3   0  -4 35182.9 870.280  18
   3   0  -4 37249.5 641.204  17
  -3   0   4 37201.8 937.541   2
  -3   0   3 376358. 2600.99  31
   3   0  -3 362110. 2493.16  30
   3   0  -3 359345. 2636.66  18
   3   0  -3 376981. 1788.78  17
  -3   0   3 377188. 2591.29   4
  -3   0   3 372468. 2682.04   2
   3   0  -2 506.888 113.454  30
   3   0  -2 651.328 137.288  18
   3   0  -2 828.837 80.6727  17
  -3   0   2 530.399 120.029   4
  -3   0   2 795.127 128.385   2
   3   0  -1 116248. 1286.17  30
   3   0  -1 117704. 1397.97  18
   3   0  -1 114012. 826.732  17
  -3   0   1 111062. 1243.84   1
  -3   0   1 113393. 1397.45   4
   3   0   0 52486.7 854.009  30
   3   0   0 52900.6 578.698  17
   3   0   0 54074.8 924.139  18
   3   0   0 52782.7 629.920  16
  -3   0   0 51648.5 726.602   1
  -3   0   0 51542.7 955.543   4
   3   0   1 31465.0 656.255  30
   3   0   1 32632.6 713.199  18
   3   0   1 31548.7 556.499  16
  -3   0  -1 31200.1 752.084   4
  -3   0  -1 30491.6 426.452   1
  -3   0  -1 31869.1 698.813   3
   3   0   2 10523.9 389.480  30
   3   0   2 9630.62 346.242  16
  -3   0  -2 9893.48 439.551   4
  -3   0  -2 10047.7 388.140   3
   3   0   3 14805.2 468.572  16
  -3   0  -3 14712.7 552.542   4
  -3   0  -3 14858.7 476.663   3
  -3   0  -4 101690. 1493.29   4
  -3   0  -4 100301. 1271.05   3
   3   0   5 79940.0 1290.09  16
  -3   0  -5 79135.3 1188.80   3
   3   0   6 2793.06 274.390  16
  -3   0  -6 2859.43 280.033   4
  -3   0  -6 3016.74 251.887   3
   3   0   7 3896.59 349.051  16
  -3   0  -7 3738.45 338.325   4
  -3   0  -7 3644.08 298.178   3
   3   0   8 2070.00 281.413  16
  -3   0  -8 2035.45 267.182   4
  -3   0  -8 2221.03 246.479   3
   3   0   9 9624.10 557.067  31
  -3   0  -9 9847.05 595.440   4
  -3   0  -9 10285.3 564.149   3
   3   0   9 10147.0 632.553  16
   3   0  10 32621.1 1068.64  31
  -3   0 -10 32531.0 1132.21   4
  -3   0 -10 32108.2 1051.31   3
  -3   0 -10 31707.4 745.214   5
   3   0  10 32986.8 1199.05  16
  -3   0 -10 30086.9 721.275  14
  -3   0 -10 32389.0 708.059  11
   3   0  11 22004.7 927.209  31
  -3   0 -11 20473.5 946.104   4
  -3   0 -11 19933.8 869.344   3
  -3   0 -11 18864.1 591.753   5
  -3   0 -11 20348.0 578.346  11
   3   0  11 21595.8 1027.85  16
  -3   0 -11 19988.8 616.302  14
  -3   0 -12 104.759 63.5019  11
   3   0  12 35.0908 138.951  31
  -3   0 -12-54.4315 93.8768  14
   3   0  13 80.3719 70.7976  27
  -3   0 -13 120.833 90.2124  14
  -3   0 -13-49.4738 88.6464  10
  -3   0 -13 25.0750 62.9789  11
   3   0  14-21.9883 79.5477  27
  -3   0 -14-25.2818 77.8012  14
  -3   0 -14-72.0752 96.2827  10
  -3   0 -15 3171.24 259.556  14
   3   0  15 2916.76 225.044  27
  -3   0 -15 2952.54 263.512  10
   3   0  16 27.4154 54.5683  27
  -3   0 -16-35.6706 74.0049  10
  -3   0 -16 40.7859 76.0221  14
  -3   0 -17 34.5322 60.2493  10
   3   0  17-35.7886 56.4693  27
  -3   0 -18 24.1534 50.0313  10
   3   0  18 174.305 44.2521  27
   3   1 -16 125.045 66.3397  24
  -3  -1  16 78.9711 50.3909   8
   3   1 -16 33.9476 46.7835  25
  -3  -1  16 114.250 54.0904  27
   3   1 -15 788.396 136.981  24
  -3  -1  15 934.864 129.662   8
   3   1 -15 686.606 108.571  26
  -3  -1  15 905.041 124.987  27
   3   1 -15 626.281 107.995  25
   3   1 -14 478.321 137.068  24
  -3  -1  14 492.599 122.037   8
  -3  -1  14 551.139 128.585  27
   3   1 -14 337.720 103.590  26
   3   1 -14 580.460 122.971  25
  -3  -1  13 4972.75 274.346  23
   3   1 -13 5012.05 345.903  24
  -3  -1  13 4644.94 314.825   8
   3   1 -13 4465.96 310.584  25
   3   1 -13 4984.43 330.838  26
  -3  -1  13 4642.35 303.430  27
   3   1 -12 918.629 166.686  24
  -3  -1  12 768.291 122.188  23
  -3  -1  12 771.796 136.143   8
  -3  -1  12 654.960 129.478  27
   3   1 -12 577.756 136.228  26
   3   1 -12 757.062 144.656  25
   3   1 -11-69.4376 105.456  24
  -3  -1  11 31.3994 55.7185  23
  -3  -1  11-43.9242 97.3369  27
   3   1 -11-61.4383 93.4791  26
   3   1 -11-282.711 108.238  25
  -3  -1  11 20.2242 81.8714   8
   3   1 -10 344.867 101.201  25
  -3  -1  10 237.449 92.5369  27
   3   1 -10 112.555 128.407  28
  -3  -1  10 213.309 155.433   1
   3   1 -10 375.222 117.702  24
  -3  -1  10 142.055 62.9282  23
   3   1 -10 422.930 159.759  18
  -3  -1  10 332.641 112.029   8
   3   1  -9 1286.02 174.192  25
   3   1  -9 1504.81 256.002  28
  -3  -1   9 1645.90 186.802  27
  -3  -1   9 1177.76 258.250   1
  -3  -1   9 1629.51 169.276  23
   3   1  -9 1701.78 201.685  24
   3   1  -9 1493.40 265.382  19
   3   1  -9 2112.23 300.549  18
  -3  -1   9 1555.32 188.764   8
   3   1  -8 36685.6 1141.77  28
   3   1  -8 37602.5 1126.07  30
   3   1  -8 34350.4 795.688  25
  -3  -1   8 36661.6 778.535  27
  -3  -1   8 34894.7 732.799  23
   3   1  -8 35287.3 839.335  24
   3   1  -8 36998.8 1146.88  18
   3   1  -8 35105.0 1117.72  19
  -3  -1   8 36772.2 814.078   8
  -3  -1   8 36823.5 1302.75   1
  -3  -1   7 20297.6 912.753   1
   3   1  -7 21419.9 833.040  28
   3   1  -7 21043.1 784.590  30
   3   1  -7 20272.1 794.588  18
  -3  -1   6 3570.43 367.622   1
   3   1  -6 3285.92 307.950  18
  -3  -1   6 3205.53 259.751  31
   3   1  -6 3353.24 316.741  28
   3   1  -6 3465.16 302.719  30
  -3  -1   5 1595.38 227.756   1
  -3  -1   5 1620.12 183.690  31
   3   1  -5 1495.64 189.552  30
   3   1  -5 1461.30 194.147  18
   3   1  -5 1414.27 204.145  28
  -3  -1   4 1018.36 178.089   1
  -3  -1   4 790.457 113.776   4
   3   1  -4 1134.37 149.738  30
  -3  -1   4 936.372 128.552  31
   3   1  -4 923.307 153.606  18
   3   1  -4 842.050 149.924  28
   3   1  -3 6441.47 349.290  18
   3   1  -3 6890.42 380.947  28
   3   1  -3 6845.78 329.890  30
  -3  -1   3 6685.29 389.303   1
  -3  -1   3 6123.40 290.195   4
   3   1  -2 23098.9 620.900  18
   3   1  -2 23434.5 566.713  30
  -3  -1   2 22671.2 652.762   1
  -3  -1   2 22683.4 554.832   4
   3   1  -1 60710.3 962.444  18
   3   1  -1 59019.6 849.421  30
  -3  -1   1 57709.7 944.873   1
  -3  -1   1 59177.7 919.441   4
   3   1   0 780.573 105.456  30
   3   1   0 892.620 126.431  18
   3   1   0 1017.89 62.5948  16
  -3  -1   0 981.377 130.947   4
  -3  -1   0 764.650 105.716   1
   3   1   1 7993.66 302.234  30
   3   1   1 7263.44 328.898  18
  -3  -1  -1 7507.68 352.452   4
  -3  -1  -1 6521.92 248.219   1
  -3  -1  -1 7245.13 366.053   3
   3   1   1 7212.13 232.751  16
  -3  -1  -2 86923.0 764.356   1
  -3  -1  -2 88347.8 1249.23   4
  -3  -1  -2 89138.1 1262.77   3
   3   1   2 87882.0 964.506  16
   3   1   2 90086.2 1025.65  30
   3   1   3 30132.8 352.369   2
  -3  -1  -3 28777.5 746.126   4
  -3  -1  -3 29519.7 736.392   3
   3   1   3 28862.5 629.376  16
  -3  -1  -4 595.908 131.365   4
  -3  -1  -4 568.596 121.030   3
  -3  -1  -5 2200.39 240.508   4
  -3  -1  -5 2152.40 220.831   3
   3   1   5 2423.04 230.599  16
  -3  -1  -6 5900.86 395.366   4
  -3  -1  -6 5673.01 370.966   3
   3   1   6 6307.81 391.859  16
  -3  -1  -7 230120. 2565.13   4
  -3  -1  -7 226531. 2442.12   3
   3   1   7 225017. 2494.00  16
  -3  -1  -8-117.753 97.1184   4
  -3  -1  -8 204.169 112.334   3
   3   1   8 8.13336 100.808  16
   3   1   8-39.5852 80.7054  31
  -3  -1  -9 163.316 121.575   4
  -3  -1  -9 175.348 94.1125   3
   3   1   9 315.815 141.227  16
   3   1   9 127.225 111.883  31
  -3  -1 -10-18.7150 140.419   4
  -3  -1 -10 40.0400 95.6365   3
  -3  -1 -10 56.6231 53.8338   5
   3   1  10 73.1871 115.664  31
  -3  -1 -10 15.8998 68.2002  10
  -3  -1 -10-87.3948 54.8753  14
   3   1  10-40.9794 108.685  16
   3   1  11 64978.3 1558.23  31
  -3  -1 -11 61163.2 1117.73  10
   3   1  11 66338.0 1795.41  16
  -3  -1 -11 61833.6 1063.85  14
  -3  -1 -11 62604.0 1622.68   3
  -3  -1 -11 68062.8 1732.06   4
  -3  -1 -11 59515.2 1056.38   5
  -3  -1 -12 17.2447 129.698   3
  -3  -1 -12 199.011 64.6897   5
   3   1  12 121.610 126.449  31
   3   1  12 450.530 107.037  27
  -3  -1 -12 255.478 100.902  10
  -3  -1 -12 403.332 103.859  14
   3   1  12 585.243 198.698  16
   3   1  13 285.931 85.5895  27
  -3  -1 -13 24.1089 78.0057  10
  -3  -1 -13 149.979 81.9224  14
   3   1  14 363.148 90.3113  27
  -3  -1 -14 391.303 107.100  14
  -3  -1 -14 379.497 116.904  10
  -3  -1 -15 3811.67 286.119  14
  -3  -1 -15 3571.23 285.925  10
   3   1  15 3613.15 236.474  27
  -3  -1 -16 4611.51 300.998  10
   3   1  16 4437.31 237.527  27
  -3  -1 -17-1.90717 58.5643  10
   3   1  17-23.8282 37.6577  27
   3   1  18 423.482 70.7835  13
  -3  -1 -18 310.261 74.5256  10
   3   2 -16 165.122 58.8970  24
  -3  -2  16 101.061 49.3136   8
  -3  -2  16 121.148 58.5564  27
   3   2 -16 227.668 55.5100  25
  -3  -2  15 1692.41 126.924  23
   3   2 -15 1805.48 181.457  24
  -3  -2  15 1823.34 164.062   8
  -3  -2  15 1598.99 154.567  27
   3   2 -15 1872.29 166.745  25
   3   2 -15 1874.02 158.762  26
   3   2 -14 158.778 99.8271  24
  -3  -2  14 260.224 70.7383  23
  -3  -2  14 159.473 98.4799   8
  -3  -2  14 137.661 86.4179  27
   3   2 -14 225.661 96.9706  26
   3   2 -14 129.905 80.6213  25
  -3  -2  13 7596.93 347.514  23
   3   2 -13 7835.68 424.748  24
  -3  -2  13 7734.14 388.689   8
   3   2 -13 7324.97 391.919  25
   3   2 -13 7945.55 405.885  26
  -3  -2  13 7529.73 378.650  27
  -3  -2  12 2523.48 221.083  23
   3   2 -12 2349.12 254.576  24
  -3  -2  12 2431.05 235.995   8
   3   2 -12 2201.45 237.441  25
  -3  -2  12 2440.52 228.943  27
  -3  -2  11 4647.95 298.673  23
   3   2 -11 4752.08 348.015  24
   3   2 -11 4740.63 338.238  25
  -3  -2  11 4425.88 305.961  27
  -3  -2  11 4560.35 320.118   8
  -3  -2  10 254.629 88.4528  27
   3   2 -10 534.295 159.874  28
   3   2 -10 100.335 70.5066  25
  -3  -2  10 538.756 256.146   1
   3   2 -10 160.936 96.7452  24
  -3  -2  10 184.311 83.3933  23
   3   2 -10 319.633 165.975  18
  -3  -2  10 303.228 103.163   8
   3   2  -9 2783.29 364.667  28
  -3  -2   9 2756.92 234.264  27
   3   2  -9 2623.43 247.764  25
  -3  -2   9 2937.78 403.627   1
  -3  -2   9 2923.66 233.825  23
   3   2  -9 2492.53 252.341  24
   3   2  -9 2240.42 323.561  19
   3   2  -9 2159.69 315.936  18
  -3  -2   9 2452.32 228.215   8
   3   2  -8 22732.1 948.232  28
   3   2  -8 20838.4 653.051  25
  -3  -2   8 22776.3 628.542  27
  -3  -2   8 23072.6 1039.43   1
  -3  -2   8 22723.9 609.198  23
   3   2  -8 22742.5 699.081  24
   3   2  -8 22218.3 931.976  19
   3   2  -8 21993.8 889.496  18
  -3  -2   8 22090.3 643.737   8
   3   2  -7 27115.9 981.707  28
  -3  -2   7 26955.3 651.035  27
  -3  -2   7 27243.8 636.917  23
   3   2  -7 26673.6 983.275  19
   3   2  -7 27550.8 928.026  18
  -3  -2   7 27512.4 681.855   8
  -3  -2   7 27328.9 1074.41   1
  -3  -2   6 4177.24 400.485   1
   3   2  -6 4912.92 371.243  18
   3   2  -6 4133.93 374.345  19
   3   2  -6 4223.45 375.059  28
   3   2  -6 5274.52 365.689  30
  -3  -2   5 152.672 106.640   1
   3   2  -5 185.992 87.3163  28
   3   2  -5 121.119 81.9987  18
   3   2  -5 162.137 89.4103  30
  -3  -2   4 84.6912 94.8975   1
   3   2  -4 58.9893 88.1290  28
   3   2  -4 33.5464 69.5595  18
   3   2  -4 134.039 68.6989  30
   3   2  -3 167095. 1705.44  18
  -3  -2   3 167577. 2029.93   1
   3   2  -3 170777. 1548.94  30
   3   2  -2 8001.73 356.305  18
  -3  -2   2 7259.37 267.036   4
  -3  -2   2 7796.17 412.101   1
   3   2  -2 8067.37 403.272  28
   3   2  -2 8111.96 313.015  30
   3   2  -1 1995.94 174.100  18
  -3  -2   1 1986.36 153.204   4
  -3  -2   1 1926.35 197.079   1
   3   2  -1 2038.80 195.758  28
   3   2  -1 2112.03 149.882  30
   3   2   0 71098.8 965.817  18
  -3  -2   0 71651.9 960.379   4
  -3  -2   0 70198.8 1049.06   1
  -3  -2   0 73187.5 1276.34   3
   3   2   0 74357.2 804.567  30
  -3  -2  -1 28618.7 648.888   4
  -3  -2  -1 29242.0 789.751   3
  -3  -2  -1 28607.7 622.384   1
   3   2   1 29362.5 613.830  18
   3   2   1 29078.3 440.182  16
   3   2   1 28443.5 487.309  30
  -3  -2  -2 58731.7 990.346   4
  -3  -2  -2 61807.7 1138.59   3
  -3  -2  -2 60029.8 854.173   1
   3   2   2 62105.8 897.138  18
   3   2   2 59380.9 774.789  16
   3   2   2 61790.8 729.649  30
   3   2   3 13248.2 360.071  30
   3   2   3 12593.1 408.923  16
  -3  -2  -3 12892.2 489.294   4
  -3  -2  -3 13002.0 377.275   1
  -3  -2  -3 13010.0 534.614   3
   3   2   3 13060.0 400.485   2
   3   2   4 155514. 1202.91  29
   3   2   4 161211. 1604.48  16
  -3  -2  -4 157834. 1817.42   4
  -3  -2  -4 155399. 1875.40   3
   3   2   5 5893.19 343.547  16
  -3  -2  -5 5397.53 292.843  17
  -3  -2  -5 6048.85 379.461   4
   3   2   5 6099.70 297.603   2
  -3  -2  -5 5735.95 377.550   3
   3   2   6 1354.82 178.760  31
  -3  -2  -6 1204.00 160.938  17
  -3  -2  -6 928.287 172.494   4
  -3  -2  -6 1281.51 196.530   3
   3   2   7 43470.0 1003.40  31
   3   2   7 41160.5 1063.38  16
  -3  -2  -7 43595.3 1001.60  17
  -3  -2  -7 42611.4 1120.22   3
  -3  -2  -7 40885.8 1099.72   4
   3   2   8 4687.88 361.264  31
   3   2   8 4814.02 403.278  16
  -3  -2  -8 4897.23 375.300  17
  -3  -2  -8 4901.51 416.049   4
  -3  -2  -8 4760.15 409.707   3
   3   2   9 80141.3 1552.58  31
  -3  -2  -9 83904.9 1767.72   4
  -3  -2  -9 81692.4 1732.52   3
   3   2   9 80609.1 1726.27  16
  -3  -2  -9 82712.3 1648.03  17
  -3  -2 -10 3263.13 255.338  10
   3   2  10 3022.45 330.051  31
  -3  -2 -10 3683.17 405.535   4
  -3  -2 -10 3120.29 247.208   5
  -3  -2 -10 3369.30 380.631   3
   3   2  10 3286.79 389.361  16
  -3  -2 -10 3338.65 242.635  14
  -3  -2 -11 32786.8 827.278  10
  -3  -2 -11 35067.4 1256.75   3
  -3  -2 -11 33206.6 808.837   5
   3   2  11 36254.8 1328.91  16
[truncated: 286,370 more chars]
